# Supplementary material for: Investigating gut alterations in Alzheimer’s disease: In-depth analysis with micro- and nano-3D X-ray phase contrast tomography
Source: Sci Adv. 2025 Jan 31;11(5):eadr8511. doi: 10.1126/sciadv.adr8511 (PMC11784835; doi:10.1126/sciadv.adr8511)
Supplement: Supplementary file 2 — Tables S1 to S4 [file sciadv.adr8511_tables_s1_to_s4.zip]

Archive with 4 entries (4 files):
- adr8511_table_s1.xlsx
- adr8511_table_s2.xlsx
- adr8511_table_s3.xlsx
- adr8511_table_s4.xlsx
