# Supplementary material for: Investigating gut alterations in Alzheimer’s disease: In-depth analysis with micro- and nano-3D X-ray phase contrast tomography
Source: Sci Adv. 2025 Jan 31;11(5):eadr8511. doi: 10.1126/sciadv.adr8511 (PMC11784835; doi:10.1126/sciadv.adr8511)
Supplement: Supplementary file 2 — Tables S1 to S4 [file sciadv.adr8511_tables_s1_to_s4.zip › adr8511_table_s1.xlsx]

## Sheet: C57 18 months
Villus length in micron
ctr1 (micron)	ctr2 (micron)	ctr3(micron)
136.5	161.2	198.25
117.65	139.1	139.1
132.6	155.35	160.55
142.35	140.4	135.85
140.4	154.05	176.15
120.25	161.2	164.45
139.1	148.2	143.65
154.7	109.2	170.3
160.55	129.35	164.45
146.25	144.95	153.4
149.5	147.55	146.9
144.3	132.6	143
167.05	130	148.85
180.05	132.6	136.5
134.55	135.85	138.45
117	141.05	148.85
133.25	131.95	134.55
143	150.8	140.4
141.05	164.45	172.9
140.4	143	170.3
128.7	131.95	153.4
137.15	137.15	168.35
140.4	127.4	152.1
111.15	154.05	157.95
131.95	124.8	165.1
140.4	159.9	161.85
126.75	148.85	164.45
146.25	146.25	149.5
151.45	167.05	149.5
148.85	128.05	185.9
160.55	118.95	144.3
159.25	131.3	152.1
157.95	137.15	174.85
154.7	149.5	175.5
159.9	156	140.4
159.25	120.25	180.05
151.45	135.85	169
154.7	167.7	144.3
138.45	133.25	169
146.25	122.2	163.8
141.05	130	141.05
144.3	124.8	162.5
146.25	163.8	159.25
152.1	173.55	165.1
145.6	141.05	139.1
167.7	130	161.85
152.1	161.2	162.5
155.35	149.5	152.1
152.75	146.9	148.2
137.8	149.5	168.35
156.65	146.9	154.05
143.65	129.35	167.7
144.3	151.45	159.25
143	148.2	160.55
139.1	141.7	156.65
144.3	152.1	166.4
148.85	139.1	113.75
143.65	137.15	134.55
135.2	155.35	144.3
169.65	139.1	158.6
128.05	130.65	149.5
171.6	143.65	153.4
121.55	139.75	142.35
105.3	131.95	142.35
124.8	154.05	147.55
134.55	145.6	155.35
124.8	172.9	146.25
119.6	122.85	180.05
164.45	162.5	164.45
159.9	148.85	161.85
139.1	134.55	156.65
156.65	149.5	177.45
152.75	137.15	137.8
150.8	136.5	144.3
128.05	143	153.4
134.55	142.35	160.55
167.05	146.9	158.6
136.5	126.1	160.55
128.7	117	165.1
138.45	102.05	180.05
156.65	141.7	156.65
129.35	137.15	164.45
150.8	128.05	185.25
165.1	137.8	185.9
142.35	129.35	141.05
143.65	140.4	144.3
141.05	143	165.75
135.2	148.2	154.7
130	146.9	150.15
145.6	132.6	172.9
152.1	139.75	139.1
155.35	115.05	169.65
155.35	118.95	168.35
157.3	135.2	169
134.55	130.65	155.35
144.3	128.7	165.75
117	135.85	159.25
136.5	120.9	137.8
86.45	135.2	157.3
154.7	144.3	161.2
147.55	127.4	154.7
160.55	128.7	163.8
139.75	119.6	159.9
156	119.6	163.8
126.1	146.25	175.5
113.75	133.25	144.3
180.05	132.6	179.4
139.75	118.3	178.75
89.05	130.65	156.65
120.9	136.5	159.25
144.3	135.2	147.55
163.15	141.05	167.7
160.55	123.5	165.1
174.2	114.4	154.05
128.7	118.3	163.8
144.3	152.1	150.15
165.1	120.25	174.85
165.1	159.9	167.7
191.1	126.75	165.1
142.35	141.05	154.7
148.2	154.05	156
161.2	146.25	176.8
134.55	129.35	176.8
132.6	131.95	159.25
143	143	161.85
152.1	137.8	137.15
128.7	172.25	146.25
127.4	178.1	174.85
168.35	139.1	154.7
173.55	146.25	157.3
171.6	139.75	198.25
147.55	148.85	168.35
160.55	140.4	168.35
163.8	152.75	178.75
167.05	141.05	163.15
161.85	134.55	171.6
135.2	137.8	167.05
166.4	164.45	147.55
154.7	130	163.15
143.65	146.25	152.75
166.4	152.1	151.45
150.8	141.7	160.55
157.95	137.15	155.35
157.95	130	159.9
151.45	138.45	156
153.4	163.8	154.05
152.1	148.85	133.9
140.4	120.9	167.05
160.55	165.1	150.15
163.8	137.15	165.75
146.641	150.15	154.7
162.89	152.1	146.9
139.972	131.3	161.85
150.85	132.6	163.15
145.693	151.45	131.3
150.94	130.65	156.65
152.228	159.9	140.4
148.189	133.25	126.1
157.965	256.285	122.85
150.402	244.598	148.85
136.199	249.064	155.35
149.477	253.071	153.4
152.056	286.693	172.25
134.259	235.773	159.25
158.749	255.979	165.1
123.958	243.479	124.15
150.047	226.142	173.55
143.59	232.125	154.05
167.993	223.672	183.3
153.648	276.986	159.25
155.962	224.401	152.1
157.205	209.246	175.5
164.87	206.01	167.05
150.039	261.947	166.585
159.477	228.886	158.988
146.387	227.264	161.892
157.574	238.449	164.496
185.25	244.168	186.351
167.826	239.767	153.253
170.617	258.861	166.386
172.92	229.14	158.261
159.137	227.882	146.992
168.6	250.539	150.881
191.1	258.172	145.387
153.069	200.878	180.041
161.516	253.024	145.861
162.827	243.002	136.01
172.391	242.002	133.906
164.531	229.314	170.265
173.188	268.931	148.776
164.587	236.713	147.722
190.422	253.14	154.992
174.665	230.673	158.709
171.959	244.377	155.848
165.284	240.204	168.26
168.283	268.734	148.941
170.26	266.507	148.123
164.731	272.029	162.851
166.608	272	167.812
175.692	287	130.571
162.255	253.061	164.465
178.839	251.794	157.951
142.081	246.603	157.301
168.404	237.508	149.054
165.672	248.453	174.805
174.655	259.625	153.863
173.09	274.367	164.541
167.392	237.542	149.937
177.43	239.27	158.845
176.743	248.359	156.133
159.625	233.944	174.677
181.628	236.358	173.23
159.514	247.316	176.819
139.124	252.873	176.8
164.67	254.401	186.55
148.724	230.339	164.49
143.177	246.221	163.666
158.173	198.595	160.292
150.643	251.813	154.38
151.074	222.83	161.495
168.283	246.246	168.756
149.381	247.946	178.338
162.209	223.439	154.402
169	240.441	155.525
164.073	214.537	161.433
160.612	237.169	152.064
151.186	245.601	153.633
176.972	244.461	160.755
166.1	269.314	164.368
159.095	257	165.361
165.177	282.639	149.72
174.375	246.033	160.044
164.567	224.321	129.087
164.608	244.19	163.679
189.283	251.205	144.839
173.427	231.625	160.06
167.069	235.332	161.165
165.1	279.303	145.235
168.118	237.169	156.287
172.474	238.883	139.449
155.414	225.641	154.16
160.214	235.053	159.641
158.28	228.817	158.899
164.998	255.515	175.054
158.077	243.906	167.05
169.469	242.745	183.716
161.169	239.176	159.921
169.823	259.925	145.809
162.832	244.755	158.724
167.296	237.592	163.283
179.654	249.04	150.556
183.963	245.082	152.966
168.805	256.394	181.547
169.35	266.552	154.16
158.605	269.683	155.274
140.792	267.989	146.667
147.107	271.116	152.785
154.175	244.61	148.731
152.87	218.05	166.085
162.252	246.077	158.539
144.991	268.002	157.784
147.596	254.348	155.464
136.075	244.233	168.951
163.987	255	159.091
161.247	260.548	154.435
141.992	273.002	161.876
137.336	257.124	159.303
146.221	245.837	166.656
149.434	249.552	173.259
156.034	268.924	175.294
143.756	252.288	174.193
161.636	251.766	176.226
145.344	255.519	158.996
130.883	226.85	141.733
168.566	221.815	159.95
130.551	241.106	174.201
133.212	235.987	165.326
133.047	223.464	158.752
160.482	207.82	165.75
141.002	238.12	169.356
143.448	217.412	177.451
139.041	224.544	167.131
138.108	233.35	159.794
144.991	235.595	162.209
164.073	245.953	174.8
148.611	261.276	163.987
166.893	225.524	163.648
156.541	277.146	166.087
152.549	220.239	147.453
163.542	232.768	144.18
159.328	239.735	156.719
158.388	235.476	153.392
159.921	235.468	145.251
	226.491	135.083
	229.107	154.778
	214.441	141.318
	248.276	145.954
	208.471	151.677
		153.137
		159.87
		169.829
		146.59
		180.145
		143.155
		151.299
		155.828
		153.059
		153.054
		147.219
		148.92
		139.387
		161.379
		135.506

## Sheet: APP PS1
Villus length in micron
APP-4 (micron)	APP-6 (micron)	APP-5 (micron)
249.6	177.715	233.679
205.6	168.19	231.5
228	197.76	240.147
239.2	180.126	242.469
266.4	163.271	265.533
196.8	172.273	234.247
218.4	171.767	228.141
240.8	157.175	245.215
196.8	175.045	233.515
207.2	188.073	227.155
213.6	185.745	213.684
203.2	171.387	259.33
193.6	185.662	208.002
181.6	160.679	257.079
181.6	176.697	213.311
216	174.664	235.122
204.8	179.614	216.156
230.4	194.385	261.692
222.4	168.874	212.329
180.8	158.602	234.065
140	159.976	241.305
211.2	182.652	218.443
186.4	184.25	189.933
208	149.658	251.272
195.2	185.772	257.789
217.6	207.692	181.8
205.6	176.675	228.374
207.2	166.315	236.986
177.6	200.511	206.811
221.6	224.194	228.167
204.8	157.557	241.046
225.6	187.309	229.42
180.8	154.008	235.846
204	177.665	240.569
207.2	158.876	211.694
199.2	177.629	180.064
188	174.598	184.657
176	149.452	158.421
201.6	170.931	222.027
207.2	169.094	204.1
204.8	176.116	231.903
207.2	149.109	230.547
198.4	152.84	236.002
208	137.832	198.296
199.2	162.39	212.084
204.8	170.443	220.49
237.6	179.314	231.02
227.2	185.172	200.903
210.4	158.602	259.779
184	142.696	213.298
212.8	153.633	201.251
241.6	169.668	150.568
232	161.632	220.557
171.2	140.836	191.599
201.6	149.144	169.065
224.8	143.982	232.05
261.6	171.207	191.891
220.8	161.94	226.397
225.6	174.363	194.023
188	158.174	230.768
222.4	155.431	184.906
220.8	163.325	183.139
196	147.625	213.391
204	145.468	190.6
216.8	146.442	207.394
205.6	154.34	202.706
170.4	179.457	216.297
192.8	188.807	201.094
212.8	142.974	214.887
231.2	187.521	211.726
212	159.776	186.436
225.6	158.973	244.112
214.4	155.521	277.236
232	138.822	240.678
208	155.208	212.521
182.123	171.207	254.484
164.364	169.426	191.25
190.639	159.399	194.843
166.346	139.787	214.597
188.408	178.183	245.523
238.464	150.791	215.027
210.24	174.466	258.942
250.634	172.028	242.109
264.097	193.699	248.146
245.406	212.95	202.675
240.155	152.303	252.015
243.395	174.576	224.238
209.655	165.737	231.926
216.237	172.696	234.839
228.806	175.454	242.063
216.669	172.102	233.421
198.671	178.835	226.652
245.635	205.225	205.237
207.932	163.396	272.461
200.403	191.312	286.155
223.846	180.913	243.744
199.256	177.78	248.788
243.374	171.387	250.482
223.708	193.626	211.982
183.854	183.896	182.013
205.799	182.94	246.961
164.117	168.358	275.94
234.772	187.227	244.932
191.797	162.933	214.014
175.511	175.891	258.131
212.581	172.696	207.867
198.521	194.042	194.242
168.402	175.132	213.105
194.81	173.893	245.182
155.379	204.712	214.303
185.448	186.33	258.132
201.892	225.168	193.689
154.88	199.558	178.624
187.695	189.14	239.561
170.008	197.153	297.275
181.799	178.12	237.978
224.029	175.216	249.618
161.437	184.862	189.316
171.933	163.766	239.378
161.437	180.431	298.483
167.904	160.702	282.292
169.188	167.361	314.51
191.506	147.567	265.181
174.865	186.469	207.265
158.059	191.039	311.421
184.942	172.807	220.054
239.878	165.926	318.072
193.043	178.885	195.065
175.168	166.776	230.849
214.047	191.508	310.656
177.122	173.871	214.435
156.544	166.448	354.392
163.519	194.413	220.394
199.378	179.778	226.295
186.747	199.495	192.977
212.062	191.448	319.393
153.992	193.292	215.606
205.073	199.206	189.035
192.327	189.044	201.511
231.119	180.176	221.174
185.447	180.687	219.09
207.494	181.616	240.749
179.816	171.793	242.445
175.785	176.334	265.802
198.884	172.184	233.247
180.029	189.915	228.547
176.901	174.165	246.066
178.841	180.488	230.826
193.088	186.565	227.274
172.502	190.124	214.223
213.218	186.647	259.335
164.146	181.656	208.002
181.086	181.29	257.28
176.997	187.768	213.4
183.642	162.228	236.572
206.674	195.308	216.759
175.211	192.135	260.78
167.132	169.302	214.529
162.018	167.154	234.088
147.39	194.288	242.439
159.716	179.879	219.42
165.105	168.086	189.933
128.545	175.067	252.191
223.416	172.696	258.295
180.289	147.135	181.873
171.255	159.248	234.997
183.798	166.623	236.091
179.104	159.063	206.799
161.986	163.531	234.232
168.589	167.689	240.285
169.5	172.817	229.217
175.028	168.512	235.795
125.515	164.158	240.596
184.766	172.579	212.892
189.925	176.381	182.256
191.852	169.951	184.557
218.325	152.783	158.426
199.464	169.232	225.009
181.984	162.225	204.1
207.913	164.662	231.058
203.489	172	231.366
219.627	182.822	236.389
208.691	155.573	198.435
209.693	173.185	213.705
205.962	191.817	220.39
185.746	182.361	231.162
178.114	153.542	207.612
208.424	192.333	259.882
200.417	170.047	213.298
183.746	172.804	207.948
212.9	179.58	150.568
191.182	171.521	220.557
193.047		191.201
167.122		169.992
182.451		233.019
226.483		191.891
210.282		226.397
211.543		194.023
185.006		230.768
199.009		184.906
185.721		183.139
180.353		218.858
184.078		190.6
189.574		207.394
		202.706
		216.297
		201.094
		214.887
		211.726
		186.436
		248.191
		277.74
		243.744
		248.788
		250.482
		212.982
		186.319
		244.117
		275.94
		244.932
		220.179
		257.44
		207.867
		194.242
		213.105
		245.182
		214.303
		258.132
		193.689
		178.624
		239.561
		297.275
		237.978
		249.618
		194.545
		239.378
		298.483
		282.292
		314.51
		265.181
		207.265
		311.421
		220.054
		318.072
		195.065
		230.849
		310.656
		214.435
		354.392
		220.394
		226.295
		192.977
		319.393
		215.606
		189.035
		206.667

## Sheet: APP23
Villus length in micron
sample10 (micron)	sample22 (micron)	sample18 (micron)
193.2	209.3	228.9
219.8	177.8	223.3
226.8	198.8	225.4
203.7	192.5	221.2
210	183.4	179.2
208.6	150.5	219.1
202.3	179.2	225.4
219.8	194.6	215.6
199.5	207.9	205.1
216.3	170.8	226.8
226.1	187.6	232.4
214.9	191.8	210.7
207.2	211.4	217
220.5	221.9	195.3
235.2	200.2	203.7
228.9	180.6	201.6
223.3	224.7	220.5
209.3	233.1	207.9
209.3	179.9	203
238	164.5	193.9
246.4	219.1	196
207.2	198.1	203
225.4	172.2	194.6
207.9	217	187.6
175	234.5	201.6
192.5	236.6	200.2
183.4	246.4	170.8
203	222.6	170.8
198.8	247.1	162.4
176.4	237.3	171.5
189	261.8	190.4
183.4	175.7	189.7
179.9	189	207.9
178.5	219.8	203.7
170.1	224	203
177.1	203.7	225.4
155.4	217.7	214.2
161	193.9	205.8
165.2	235.2	175
193.2	207.2	209.3
205.1	214.2	229.6
243.6	239.4	194.6
224	205.1	202.3
235.9	156.1	205.1
270.9	246.4	220.5
223.3	216.3	213.5
223.3	245.7	192.5
214.9	188.3	203
246.4	177.1	173.6
256.2	216.3	217.7
230.3	232.4	203
201.6	229.6	210.7
234.5	179.2	175.7
231.7	210	208.6
242.9	187.6	211.4
251.3	228.9	205.8
187.6	208.6	186.2
175.7	217.7	199.5
193.2	172.9	225.4
231	227.5	182
242.9	212.8	180.6
204.4	200.2	210
214.9	214.2	223.3
202.3	217	185.5
166.6	211.4	205.1
189.7	240.8	202.3
196.7	249.9	180.6
192.5	172.9	201.6
139.3	198.8	204.4
168	220.5	224
192.5	196	224.7
198.1	174.3	219.8
196.7	238	196.7
228.9	216.3	217.7
213.5	205.8	217.7
191.8	227.5	218.4
275.1	232.4	229.6
268.1	245	212.8
271.6	249.9	224.7
214.2	186.2	186.2
189.7	246.4	207.9
235.2	191.8	228.2
237.3	224	208.6
210	193.9	207.2
203.7	225.4	216.3
214.2	187.6	189.7
246.4	232.4	198.1
236.6	217	179.9
239.4	207.2	192.5
268.8	218.4	200.2
248.5	210	177.1
215.6	187.6	202.3
201.6	182.7	217
245.7	234.5	235.9
256.2	241.5	184.1
212.1	205.8	185.5
188.3	226.8	153.3
217	227.5	225.4
206.5	197.4	197.4
184.8	233.1	175.7
188.3	221.2	207.9
241.5	211.4	213.5
186.9	193.9	200.2
268.1	202.3	191.1
251.3	154.7	191.1
255.5	172.9	177.8
288.4	182.7	157.5
240.8	200.9	235.2
276.5	205.8	191.1
240.1	212.8	180.6
217	178.5	230.3
218.4	186.9	196.7
205.1	210.7	224
198.1	191.1	176.4
234.5	212.1	189.7
237.3	210	186.2
235.9	217	209.3
197.4	217.7	205.1
232.4	189	234.5
203.7	182.7	204.4
198.1	198.8	193.2
199.5	188.3	173.6
207.2	213.5	243.6
211.4	216.3	222.6
219.8	237.3	195.3
233.1	222.6	217.7
241.5	195.3	195.3
177.1	198.8	197.4
238.7	178.5	195.3
230.3	177.8	216.3
206.5	196	193.2
226.1	186.2	229.6
200.9	193.2	210
240.1	226.1	196.7
247.8	192.5	218.4
227.5	172.2	250.6
218.4	149.8	213.5
255.5	136.5	217.7
217		218.4
198.8		184.8
217		238
170.8		205.8
189.7		221.2
189.7		206.5
203.7		199.5
170.1		222.6
168.7		224
172.9		204.4
163.8		196.7
198.8		212.8
		186.9
		192.5
		193.2
		177.1
		177.8
		211.4
		175.7
		194.6
		206.5
		189.7
		179.9
		200.9
		200.9
		207.9
		225.4
		202.3
		176.4
		189.7
		217.7
		200.9
		203
		201.6
		196
		215.6
		188.3
		214.9
		216.3
		207.9
		193.9
		202.3
		238
		226.8

## Sheet: CT57 11 months
Villus length in micron
C57-3	C57-5	C57-7 (micron)	C57-6 (micron)	C57-8 (micron)	C57-12 (micron)	C57-16 (micron)
157.035	113.015	103.496	72.4119	133.478	108.581	140.582
160.1	118.3	110.103	79.8276	121.383	100.225	128.388
159.762	116.975	100.955	79.9656	102.061	163.665	141.54
168.962	117.082	104.71	73.2596	138.441	115.729	131.632
152.971	104.563	131.152	96.1883	132.616	127.271	134.724
167.356	114.89	109.056	88.2999	139.883	113.4	130.147
216.333	106.19	103.808	123.258	112.561	93.2078	125.23
184.835	106.559	109.523	92.9947	107.654	92.4239	127.471
131.59	119.298	131.048	81.5492	126.017	93.2078	109.902
149.037	126.528	126.132	94.3833	114.638	121.219	130.868
144.997	123.839	140.259	115.519	98.3195	133.775	114.16
182.877	134.416	118.505	108.027	98.3195	135.136	112.709
192	107.547	124.222	88.2111	107.1	126	123.208
132.544	132.686	120.79	98.6379	101.367	110.025	128.682
138	123.44	95.9077	108.732	103.732	121.818	123.343
163.218	113.848	113.702	93.2446	125.807	117.394	121.496
157.035	81.8521	108.489	97.3378	113.575	94.5	128.383
197.909	109.061	116.031	85.8578	111.379	135.576	116.673
174.413	104.114	125.048	105.214	125.527	111.32	112.596
110.309	104.45	100.586	126.381	121.165	111.636	123.742
104.785	111.08	100.81	119.526	125.034	93.7504	118.612
222.324	97.0201	105.214	91.4298	107.654	91.1748	105.605
142.618	90.9704	119.296	105.901	112.561	103.413	154.947
182.877	120.384	108.489	121.808	126.924	103.987	107.582
199.449	124.985	100.975	95.0764	85.2766	122.899	124.977
177.178	97.3	113.478	92.0706	95.0815	115.328	121.108
157.035	110.187	139.565	126.855	107.121	125.298	123.208
174.723	129.438	146.03	110.025	95.7747	108.957	113.281
167.141	133.823	151.724	84.6537	91.6813	114.753	113.532
112.089	111.864	114.783	86.2024	86.3302	120.123	111.871
165.517	142.102	103.344	88.2999	90.3	107.079	118.306
186.387	132.218	135.915	91.1748	107.121	115.328	104.309
171.814	96.7647	135.829	81.0611	114.252	120.288	93.562
204	101.367	120.408	95.1511	88.225	123.061	107.079
140.071	106.409	122.466	110.025	101.953	110.485	101.345
186.676	83.1675	134.349	89.8839	113.01	115.519	96.6913
176.465	97.672	144.146	86.3302	101.432	114.194	92.781
163.218	106.54	116.503	75.7457	101.78	120.215	87.9496
158.858	91.2044	93.1395	94.3131	96.6913	125.333	112.698
192	113.978	134.757	55.4416	107.326	122.198	119.718
183.172	98.9009	120.701	76.3257	94.0322	118.441	134.416
193.329	130.833	115.218	104.114	82.5703	100.559	128.1
148.486	132.27	119.008	77.2161	98.7223	114.638	119.718
168.238	113.391	138.607	96.3715	102.557	104.516	134.81
152.473	126.194	122.314	66.9223	113.652	99.0568	132.433
140.911	125.443	134.05	86.9805	89.7857	117.675	141.076
182.603	125.536	103.496	68.0406	99.3236	107.018	139.203
199.279	129.007	115.752	83.4616	97.8023	122.45	138.441
152.84	121.391	113.132	77.4442	85.6635	126	126.628
135.351	99.4025	128.495	107.079	103.669	123.258	130.166
182.472	107.027	129.604	61.4088	98.7893	120.215	142.212
180.71	111.904	121.872	116.208	89.3426	128.375	123.971
144.278	106.54	143.245	74.7789	98.6106	115.5	109.623
193.329	103.857	113.409	113.478	103.413	124.326	109.884
185.602	113.013	115.013	82.142	83.6317	127.842	112.168
215.629	123.613	90.4978	113.652	94.3365	121.764	99.1236
197.585	143.295	106.816	91.4887	107.079	120.508	90.3244
197.585	73.5133	97.4836	103.754	96.9645	118.515	105
135.823	103.657	92.6886	72.2595	108.104	123.544	93.7504
184.261	117.034	87.0171	76.4412	105.021	109.22	73.8591
168.808	116.952	99.2569	96.8052	102.986	128.375	98.4316
203.214	120.81	108.41	118.273	109.139	123.686	135.136
169.941	130.061	124.751	112.325	88.3249	118.348	131.816
184.835	125.478	130.555	83.2088	108.755	133.031	99.501
189.737	138.312	123.258	93.2551	100.384	110.883	105.691
145.121	113.132	113.03	69.8072	99.7887	103.732	117.093
149.345	87.0283	113.123	97.8023	85.0954	115.576	110.768
185.559	112.393	122.306	94.8726	100.822	113.088	123.597
181.417	108.31	69.3318	71.8924	98.3195	110.664	119.206
164.195	126.976	92.4954	69.8072	92.7097	110.824	145.02
104.785	133.553	113.672	67.7808	108.957	108.41	139.052
183.565	128.693	133.561	78.45	110.365	116.432	136.742
183.663	106.814	81.0611	89.0955	92.1132	107.182	135.127
170.658	115.33	116.166	89.0955	98.7223	108.917	121.832
174.413	105	128.375	78.0398	94.9655	124.06	135.915
168.962	135.822	140.763	117.694	111.3	121.764	133.493
157.493	132.3	114.349	111.952	115.576	110.664	139.565
118.794	110.965	118.868	78.9388	118.366	120.215	135.366
162.111	95.9409	122.324	99.1236	100.8	108.978	137.891
	110.894	87.3963	110.307	98.7	112.424	111.157
	98.4091	95.7747	83.1558	76.4412	101.953	121.308
	93.2052	60.6097	81.7773	87.4216	110.045	153.394
	95.2	102.921	65.5463	106.003	111.774	132.18
	98.623	116.185	65.6061	111.32	108.897	140.371
	111.08	95.0815	66.5552	101.78	113.03	138.819
	89.6	115.824	87.2055	113.575	117.619	121.832
	100.861	111.379	72.8	113.088	116.432	138.664
	116.881	120.928	106.547	103.902	117.394	127.408
	103.223	83.6053	100.527	92.4239	103.732	141.178
	122.666	93.6562	109.773	100.975	119.994	137.207
	93.6144	108.104	109.2	103.413	119.757	125.102
	109.579	114.349	89.6437	94.8726	102.272	121.937
	100.22	88.624	80.1798	91.1023	104.497	139.249
	84.6653	101.866	87.8772	115.519	119.019	126.597
	116.162	79.1619	83.1086	91.8495	122.117	132.734
	105.021	65.9413	79.2454	97.6895	94.8907	141.898
	98.9776	94.8958	81.2483	106.687	107.966	136.29
	75.2622	79.6894	79.0473	98.7223	118.901	123.938
	107.572	102.557	83.9066	95.9587	104.415	132.12
	98.005	111.617	95.3646	109.2	109.612	130.621
	102.535	114.599	70.2236	94.3131	119.391	119.099
	94.3833	107.121	101.922	95.0815	120.115	126.109
	101.606	89.712	82.683	116.261	100.022	129.051
	88.3249	95.0815	81.3929	124.875	132.18	141.254
	132.616	89.2191	86.2564	114.58	153.557	140.175
	81.0611	108.917	91.7187	112.561	126.677	140.175
	100.12	81.1155	86.2564	115.328	111.408	147.027
	115.976	100.997	110.449	113.088	106.483	143.628
	108.41	103.413	97.1967	128.495	106.437	124.875
	109.281	101.019	103.94	123.061	96.2748	119.665
	109.623	103.413	96.671	106.956	116.2	122.897
	101.584	87.7237	98.4788	100.384	106.547	142.229
	102.061	77.1018	105.401	128.255	98.05	150.035
	90.5925	92.4954	97.1967	115.576	121.09	147.539
	101.019	68.6607	87.6986	97.1009	110.609	142.951
	102.643	101.671	112.559	98.005	95.4159	135.915
	112.011	105.189	123.009	93.8444	116.528	110.68
	106.687	89.7857	77.999	90.3244	120.701	126.597
	106.915	79.4955	76.8854	103.945	125.821	128.96
	125.478	107.1	124.372	110.903	113.435	136.232
	126.295	116.772	83.25	110.903	124.749	123.938
	113.339	109.139	97.96	94.8958	123.089	136.663
	103.297	111.458	93.2026	94.5	119	97.7246
	110.963	106.273	106.4	117.487	110.768	96.8052
	101.546	103.093	88.9413	122.324	106.409	94.9655
	106.63	110.365	82.3981	100.384	109.675	118.831
	124.749	109.139	75.6518	101.149	116.965	112.424
	119.329	119.7	81.9688	104.431	98.8463	124.875
	107.809	105.7	72.4508	88.5991	100.955	113.088
	124.985	98	84	88.225	100.254	108.247
	109.925	111.3	82.7304	80.4878	107.664	103.669
	126.621	116.9	65.5463	78.827	96.071	100.997
	137.635	91.7	71.2764	105.252	116.94	99.7887
	93.4651	132.3	79.2454	106.003	109.245	85.5089
	112.872	116.9	97.7998	111.774	110.307	106.003
	119.296	102.2	105.438	107.121	106.409	109.884
	116.931	105.7	108.19	96.8052	97.6243	115.328
	126.357	105	87.2055	114.638	90.9919	97.1009
	122.089	139.3	100.8	119.183		94.8726
	102.238	113.4	93.0763	131.916		104.114
	112.087	117.6	77.6464	120.727		90.8599
	100.058	91	112.628	133.775		104.262
	97.0049	110.6	104.204	132.616		113.672
	117.908	83.3	106.4	126.017		113.264
	112.297	91	103.751	114.252		96.6
	125.821	114.8	122.818	108.41		108.002
	109.11	88.2	105.661	115.805		94.0322
	107.18	104.3	123.009	123.971		128.306
	123.28	124.6	106.621	97.1009		128.495
	95.2103	111.3	98.6379	101.432		105.753
	101.43	119	97.1967	88.5991		105.607
	107.07	105	95.2	100.822		143.771
	100.586	104.3	78.4	106.003		140.044
	108.894	126.7	86.2564	90.6899		131.697
	110.706	131.6	109.773	96.5315		140.582
	121.47	106.4	103.638	71.6774		135.924
	112.14	112	97.6795	91.1748		126.497
	118.207	110.6	89.4687	89.712		130.885
	101.149	116.2	85.0205	87.9246		117.544
	94.1259	119	81.3929	104.958		119.526
	112.011	128.1	84	92.3284		136.5
	123.971	120.4	93.0763	95.0815		130.096
	118.236	96.6	79.196	131.548		105.058
	111.617	102.2	104.053	116.697		110.892
	116.998	118.3	97.3982	134.548		124.838
	124.184	107.8	98.4788	151.724		128.589
	111.774	118.3	106.621	132.433		141.395
	112.854	100.1	101.498	122.252		126.328
	101.149	116.2	123.009	122.774		145.708
	126.35	119	105.661	99.7666		129.683
	124.875	96.6	84	97.96		133.134
	121.147	109.9	124.277	95.8668		104.415
	105.335	120.4	100.955	111.617		124.452
	97.2824		73.0151	104.621		128.184
	104.453		91.7187	111.834		132.492
	84.6537		66.0824	90.6899		124.139
	104.453		93.0763	101.671		126.33
	114.715		99.2323	122.089		142.815
	112.893		88.4109	122.089		128.194
	99.2569		108.948	83.2882		119.708
	115.5		100.176	136.177		144.832
	94.5		88.9854	125.298		128.83
	93.2551		114.834	110.205		134.699
	97.2824		112.07	111.636		140.707
	87.1184		117.633	109.945		140.395
	108.491		89.3371	92.6145		118.864
	102.277		92.4	133.775		130.855
	108.389		93.0763	142.259		124.411
	108.957		106.253	134.548		137.558
	91.6813		100.955	118.515		135.296
	104.621		107.755	123.775		134.123
	118.942		107.171	114.291		137.129
	113.088		111.474	109.139		136.615
	121.183		101.806	94.5		138.496
	116.185		106.4	99.7666		123.417
	120.16		102.802	85.5089		122.604
	121.909		85.892	102.578		151.906
	99.7887		102.955	100.559		157.106
	114.117		100.371	120.727		134.183
	91.7294		97.7998	96.6		134.54
	100.822		114.012	105.021		139.216
	112.561		87.2055	95.0815		79.0504
	121.8		67.7808	108.917		104.853
	101.149		72.6383	131.565		98.6603
	102.9		84.0467	138.042		107.079
	100.031		107.171	130.977		91.9668
	112.168		101.922	111.3		86.9044
	131.63		111.79	103.413		92.6648
	92.5695		101.922	108.917		113.661
	95.8566		101.188	92.0413		88.911
	68.6428		106.253	109.139		79.4246
	66.5552		111.79	111.853		108.52
	79.2949		105.214	113.088		106.368
	106.915		98.9949	89.4166		94.746
	95.7747		115.447	114.638		111.37
	98.3593		105.846	123.345		111.32
	80.1798		111.79	127.115		102.123
	105.214		103.638	103.754		126.527
	87.6539		98.3195	121.909		112.491
	116.931		102.955	121.8		126.667
	118.794		107.718	113.4		100.225
	93.4546		115.345	115.576		83.9095
	84		95.5699	93.7504		111.185
	100.371		111.79	123.971		101.866
	94.1233		104.204	112.854		113.655
	107.8		105.549	87.4216		111.379
	116.9		113.391	106.024		115.651
	96.6		114.252	109.382		106.409
	105		98	110.245		95.1691
	75.6		113.978	106.336		120.123
	102.9		120.237	101.606		121.639
	97.3		105.994	95.5211		118.571
	121.1		114.937	103.434		118.86
	120.4		112.872	119.276		122.945
	123.9		98.9949	131.548		121.155
	111.3		100.955	128.718		109.326
	121.8		95.3646	123.204		108.245
	102.2		89.6437	147.015		120.27
	119.7		113.01	105.021		96.9645
	102.2		101.498	102.986		114.261
	119.7		95.1176	121.818		117.733
	95.9		104.542	125.86		110.245
	119		108.154	115.5		109.343
	86.8		128.465	92.4239		124.222
	96.6		112.872	111.853		121.511
	96.6		102.955	114.638		114.501
			96.4274	108.755		99.0147
			87.8772	107.182		116.47
			87.2055	103.902		97.0958
			103.751	108.41		110.103
			89.1175	119.534		120.478
			93.9149	121.8		137.692
			112.733	100.997		120.376
			84.6508	109.382		116.166
			98.6379	96.6913		112.393
			103.297	110.963		87.7097
			120.433	101.345		89.7857
			106.621	113.419		77.7977
			108.732	111.617		91
			135.33	121.909		86.9016
			119.714	115.576		99.173
			105.846	122.089		86.5399
			111.509	92.2567		83.3559
			110.945	105		84.1049
			113.391	88.225		92.028
			104.053	95.6365		96.1526
			117.633	84.6537		84.233
			100.254	114.117		87.9218
			115.447	110.525		85.5032
			103.297	103.669		91.0108
			110.449	118.068		93.8418
			73.9751	109.281		87.5196
			110.094	116.432		105.605
			80.082	118.441		111.79
			92.1026	99.0568
			86.8	100.975
			86.438	91.7294
			95.7747	104.284
			105.103	85.0435
			100.955	96.7369
			101.149	112.07
			126.714	87.4216
				93.8444
				106.956
				101.367
				96.8052
				111.3
				94.7098
				107.018
				79.1619
				103.732
				104.284
				96.9645
				80.1859

## Sheet: SAMR1
Villus length in micron
SAMR1-1 (micron)	SAMR1-2 (micron)	SAMR1-9 (micron)	SAMR1-10 (micron)	SAMR1-17 (micron)
127.55	110.868	136.5	139.059	134.4
151.564	212.547	140.872	179.118	120.4
143.802	98.3195	137.466	165.034	122.5
139.02	96.8052	130.555	136.713	113.4
128.977	107.982	128.53	134.261	143.5
124.248	121.219	134.989	142.167	127.4
101.285	103.732	98.7893	159.778	111.3
154.616	76.3546	178.674	170.834	137.9
141.535	95.7747	143.921	153.905	137.9
149.721	86.5088	154.025	175.045	156.8
158.618	90.1778	148.426	165.804	142.1
166.632	113.088	124.34	154.749	140.7
155.502	91.2715	155.52	164.659	144.2
139.12	130.014	142.773	160.268	121.8
133.735	83.6844	177.872	123.232	122.5
146.472	141.59	124.34	127.154	162.4
140.126	139.456	148.268	137.229	154
157.902	105.021	131.63	145.526	135.8
153.183	126.437	105.661	170.8	136.5
140.921	122.252	136.254	148.268	146.3
138.628	82.3296	142.773	148.459	145.6
134.866	95.2206	137.314	148.914	119
149.144	89.5398	121.566	178.35	144.9
132.668	122.899	103.031	172.433	147
107.392	89.1449	146.807	118.827	120.4
151.635	139.614	143.047	115.557	119.7
137.446	131.883	118.662	113.96	132.3
135.551	100.12	129.71	166.034	142.1
127.088	107.429	112.454	155.52	135.8
116.902	99.7666	118.794	127.945	136.5
156.199	124.751	126	141.67	128.8
144.914	107.1	134.4	142.69	132.3
147.448	97.4409	124.749	159.04	143.5
140.212	117.394	123.613	147.167	130.9
135.165	135.202	122.722	131.518	135.1
163.855	115.862	160.482	158.942	119.7
128.794	141.091	141.698	145.006	119
134.183	134.662	96.671	168.303	154.7
110.914	105.941	118.794	130.98	145.6
201.601	170.669	142.91	130.98	133
199.295	142.119	141.338	132.38	164.5
168.216	121.872	118.662	142.752	140
159.41	151.389	126.992	151.077	126
149.138	157.388	113.702	157.697	109.9
130.14	169.307	129.71	152.143	134.4
139.79	140.81	127.822	154.006	140
138.664	120.215	136.971	167.796	111.3
138.154	134.548	161.577	147.718	130.2
154.496	130.268	151.847	145.185	140
169.163	100.647	123.232	138.6	144.9
143.047	146.233	125.844	141.09	112.7
179.134	107.265	123.2	161.495	127.4
158.491	103.657	108.912	173.524	136.5
154.432	162.285	137.457	172.951	121.1
184.248	106.409	120.92	141.428	123.9
176.311	115.839	137.314	142.637	119.7
139.017	125.581	109.343	163.544	111.3
138.31	124.649	105.252	156.313	131.6
127.55	95.9409	115.107	153.46	135.1
128.184	126.537	149.427	144.77	122.5
133.964	95.2412	116.023	130.975	130.2
126.28	117.769	140.028	143.527	143.5
141.781	137.261	142.8	159.878	140.7
146.272	117.327	125.22	144.424	144.2
132.18	117.321	109.236	176.635	129.5
147.612	146.233	102.688	162.956	128.1
126	117.101	114.902	162.956	131.6
120.376	143.324	142.167	160.043	125.3
140.426	124.838	157.424	162.695	105
185.995	118.612	134.196	159.48	135.1
140.028	109.532	135.475	141.36	122.5
142.126	133.702	138.225	147.479	110.6
109.969	117.694	122.818	130.497	126.7
149.492	120.701	116.461	115.568	143.5
130.14	117.694	147.552	109.281	118.3
166.323	113.885	123.327	160.634	129.5
178.378	103.434	124.875	147.98	135.1
162.906	96.1475	99.0741	136.679	142.1
189.626	118.55	132.786	130.119	119.7
238.432	128.838	123.2	130.292	130.9
113.952	136.846	103.259	164.988	142.1
126	125.807	140.447	163.824	138.6
139.249	123.297	139.944	167.598	125.3
162.695	147.715	139.242	164.635	131.6
160.756	113.661	109.236	157.305	118.3
159.588	124.649	140.028	195.449	134.4
180.426	103.756	141.67	183.592	131.6
156.525	136.722	153.49	184.885	135.8
154.038	134.686	126.621	182.409	138.6
152.606	137.87	137.884	163.66	130.9
179.222	127.34	122.818	156.725	136.5
156.762	88.1111	124.34	175.559	130.2
177.822	106.209	129.074	180.605	123.9
125.86	118.482	121.211	174.164	152.6
138.628	106.283	95.0352	177.226	132.3
139.305	122.252	130.523	139.355
149.427	125.298	118.132	144.309
147.24	113.376	139.045	156.9
143.163	119	134.079	168.309
141.566	95.0558	141.365	148.142
119.788	103.318	120.4	156.9
135.713	106.533	118.43	132.816
135.562	100.975	119.616	142.752
158.716	121.391	140.252	158.516
158.423	123.051	136.541	145.687
159.385	120.79	154.483	165.093
161.17	126.893	131.093	160.072
149.348	125.23	110.094	207.092
0	112.698	88.9854	172.814
160.634	114.012	103.297	144.061
155.4	140.714	105.549	183.375
131.279	103.886	148.268	282.855
113.702	136.541	142.167	227.903
109.424	130.253	113.702	167.837
132.889	120.628	130.734	215.436
151.258	132.786	128.465	201.172
152.085	98.3593	131.481	162.906
170.576	103.031	119.714	155.242
168.099	117.633	109.343	167.837
156.806	125	124.277	155.847
166.052	102.688	94.1233	140.336
147.964	111.579	123.771	152.799
171.624	139.017	109.056	173.351
152.606	135.33	105.661	160.872
158.095	116.998	96.5493	169.163
165.946	131.212	126.992	155.998
147.133	116.998	128.83	154.635
130.23	107.718	117.633	173.803
129.233	115.921	106.253	165.413
135.127	116.023	150.785	187.788
152.259	102.688	108.19	163.578
130.951	127.976	117.6	190.276
150.218	69.1549	152.259	157.05
163.806	123.327	146.807	176.311
152.76	115.752	125.22	169.232
126.528	114.39	124.749	169.51
145.607	107.718	144.139	149.663
122.442	122.722	151.226	160.384
141.074	116.965	143.485	153.081
148.122	135.475	136.254	165.224
152.914	113.288	126.868	176.955
137.129	126.497	125.844	168.582
142.999	129.468	125.22	213.242
156.199	136.742	141.004	218.202
136.254	110.201	139.242
143.444	113.391	130.162
127.983	104.542	117.767
137.806	118.794	136.971
135.973	115.107	127.515
128.503	93.2026	120.433
122.089	121.179	120.433
131.279	109.343	131.481
126.659	139.495	136.081
150.59	109.056	141.254
120.213	104.608	122.754
134.96	114.834	121.211
107.207	103.259	102.726
122.73	77.4568	135.446
125.353	94.1754	112.559
130.32	102.21	121.211
154.032	110.945	128.22
111.597	96.0404	112.698
140.844	111.166	128.465
162.364	95.8566	134.691
155.015	114.834	109.809
140.447	112.707	134.662
121.566	108.245	149.348
142.505	84.0467	119.616
152.156	94.5596	131.6
132.113	96.4375	117.633
148.697	101.768	152.465
144.444	111.051	144.139
132.889	106.621	143.785
127.408	105.456	138.649
116.276	89.6109	134.517
134.407	98.04	132.786
133	119.992	158.491
139.79	98.09	132.786
141.684	102.503	135.446
119.526	120.839	146.164
130.268	144.309	133.11
132.853	119.665	121.566
136.031	114.877	160.213
152.388	111.13	144.139
134.261	109.746	150.941
137.806	117.149	143.43
144.634	141.462	135.446
130.283	120.863	142.773
143.539	109.746	128.709
130.268	93.2026	113.391
102.406	148.387	116.023
132.433	130.208	130.733
142.336	107.718	140.698
142.615	123.597	152.336
123.258	116.006	126.497
125.597	110.821	127.7
135.446	103.638	135.156
94.8726	102.898	118.827
131.095	149.859	126
177.198	132.587	120.79
172.251	131.048	119.616
125.667	133.11	166.052
115.519	104.062	154.914
102.19	105	159.108
112.267	115.727	135.156
141.091	122.921	122.874
140.386	118.165	125.844
134.466	116.537	143.102
130.758	115.921	146.7
134.548	101.671	128.495
126.297	112.07	121.566
112.561	109.773	141.365
120.123	117.767	140.112
133.561	116.537	133.022
117.318	116.831	109.343
105.524	110.706	136.971
138.058	116.965	149.663
119.847		110.201
130.825		116.831
122.45		123.009
112.325		120.79
105.335		135.243
117.487		142.58
105.524		136.742
105.189		122.818
102.277		127.976
97.1009		142.91
107.511		125.22
116.185		135.562
106.915		144.546
123.061		162.545
120.288		124.025
124.734		134.633
115.862		129.195
122.089		144.546
142.119		143.539
131.816		110.485
137.145		131.868
135.446		120.42
117.694		137.216
156.812		123.029
120.508		101.386
136.031		115.33
153.3		125.909
128.8		114.469
133.7		116.023
133.7		125.277
135.8		127.163
116.9		93.8548
126		115.058
124.6		134.302
133		144.317
132.3		125.739
126		170.181
121.8		130.255
120.4		119.526
126		145.384
128.8		125.032
132.3		103.052
121.1		129.03
139.3		95.9409
148.4		113.739
81.9		110.016
133.7		115.534
168.7		119.587
141.4		131.07
191.8		131.093
142.1		122.596
160.3		128.88
135.1		129.233
172.9		123.099
166.6		137.032
162.4		117.91
158.2		119.206
168		98.1599
185.5		108.52
243.6		126.002
152.6		119.7
161		108.825
157.5		125.536
135.8		112.702
135.1		130.557
146.3		125.235
140.7		120.646
174.3		102.353
189.7		110.276
188.3		112.219
158.9		102.96
133.7		129.983
128.8		118.352
156.1		135.478
133		120.402
119.7		112.022
142.1		124.407
136.5		116.806
134.4		123.742
140.7		147.715
160.3		116.934
155.4		147.592
144.2		124.358
136.5		113.478
156.8		112.872
143.5		108.933
163.1		120.402
148.4
158.2
147.7
189
158.2
131.6
143.5
137.2
146.3
168
142.1
130.9
132.3
161
125.3
119.7
119.7
118.3
108.5
126
125.3
124.6
109.9
114.1
129.5
147.7
117.6
118.3
111.3
114.8
112.7
115.5
121.8
143.5
126
121.8
137.2
131.6
135.1
140.7
133
139.3
132.3
135.8

## Sheet: SAMP8
Villus length in micron
SAMP8-23 (micron)	SAMP8-24 (micron)	SAMP8-25 (micron)	SAMP8-26 (micron)	SAMP8-27 (micron)	SAMP8-32 (micron)	SAMP8-33 (micron)	SAMP8-34 (micron)
159.6	186.55	135.722	125.3	135.787	119.718	124.326	141.254
171.327	189.15	140.716	144.2	137.466	124.822	145.143	143.485
171.167	158.6	140.716	143.5	164.994	114.291	193.622	136.835
149.427	139.1	138.664	140.7	153.803	119.276	116.488	134.757
172.445	187.2	139.614	132.3	155.4	110.045	107.613	129.081
175.754	150.15	146.94	147.7	143.555	100.647	142.831	131.04
140.615	177.45	148.492	130.2	133.775	98.7223	117.675	127.776
152.259	177.45	146.775	114.1	154.432	88.624	144.961	134.086
143.485	187.2	117.394	123.9	144.656	125.597	153.817	116.2
142.773	196.95	130.825	139.3	133.379	122.198	153.3	143.054
149.269	187.85	128.564	121.1	127.738	136.516	145.067	118.868
134.517	196.95	115.976	111.3	160.055	130.471	138.042	134.123
159.625	209.95	150.088	128.1	148.522	115.976	126.035	155.828
159.992	224.25	149.233	143.5	173.387	113.575	155.031	126.597
147.366	214.5	165.461	122.5	123.329	98.6379	144.656	145.627
157.697	193.05	163.867	147.7	109.038	101.082	170.1	148.545
165.461	185.9	174.793	119	147	122.73	138.042	128.388
160.489	189.8	160.399	112.7	129.725	128.99	115.824	135.915
144.655	169	164.418	157.5	138.297	114.638	145.325	134.764
159.625	158.6	136.742	140	137.145	113.132	132.816	143.355
149.059	224.25	156.939	153.3	159.185	122.314	131.565	124.04
144.546	180.7	147.195	136.5	139.061	106.483	134.022	126.194
159.379	208	157.947	126	138.807	105.661	142.259	144.871
196.26	208.65	143.355	138.6	146.127	129.074	143.662	134.939
165.366	211.9	153.084	130.2	111.853	118.14	165.74	138.628
141.698	195	129.81	152.6	121.8	111.895	136.903	106.409
140	187.85	136.112	119	132.633	118.414	159.945	115.107
146.913	188.5	124.751	130.2	126.35	122.985	156.305	95.3337
160.677	183.95	126.646	149.1	154.218	105.929	151.579	133.596
150.707	194.35	127.686	137.2	151.389	97.2471	161.577	112.393
126	193.05	124.326	165.2	147.449	100.176	138.441	130.283
126.124	193.05	112.561	133	145.143	92.0706	151.389	124.736
126.497	174.2	134.679	137.2	149.233	90.4924	145.644	119.6
131.168	201.5	138.743	160.3	159.821	116.705	129.606	138.262
142.8	187.2	137.289	161.7	131.027	117.417	150.557	157.514
134.633	204.75	146.127	138.6	132.616	114.988	156.094	106.128
156.725	200.2	151.971	153.3	119.405	120.123	141.466	109.945
176.222	162.5	146.248	147	117.769	128.533	143.324	145.386
137.022	175.5	150.923	130.9	106.956	124.671	176.112	130.96
136.541	182.65	126.924	155.4	155.91	115.447	170.152	146.7
146.7	192.4	146.775	155.4	124.096	117.675	156.305	134.81
128.495	198.25	162.692	151.9	136.257	110.494	160.811	148.091
126.28	179.4	137.466	125.3	139.614	112.872	153.185	130.707
110.778	209.95	149.233	149.8	136.952	130.283	148.745	118.236
134.4	175.5	145.037	156.1	154.732	114.937	105.252	141.45
126.992	191.75	184.8	125.3	136.742	110.883	115.957	113.575
145.304	170.3	145.067	144.9	147.688	114.911	109.523	132.433
165.674	165.1	133.956	139.3	138.664	103.836	151.215	114.58
134.429	191.75	149.941	128.8	133.114	96.7723	138.997	124.025
136.513	191.75	140.465	102.2	118.236	83.1558	134.679	118.236
170.685	174.85	136.903	133	119.718	93.8731	143.662	110.525
142.773	172.9	147.135	116.9	117.149	96.529	179.436	119.534
144.546	187.2	143.785	119.7	123.971	108.777	146.007	99.5896
119.123	195.65	144.183	135.8	105.753	111.834	147	108.897
118.165	195	141.637	114.1	131.816	115.26	133.956	126.227
135.562	165.75	139.441	137.2	151.346	97.3378	147.075	117.544
112	234	147.494	142.8	149.941	108.272	141.575	107.018
137.884	182.65	154.346	141.4	168.118	110.874	126	151.462
140.615	196.3	151.331	132.3	160.715	108.245	129.402	131.632
137.286	204.75	165.141	116.9	125.877	102.43	127.755	116.166
11.1232	198.9	137.129	163.1	155.357	116.461	132.167	145.143
137.314	191.75	138.297	120.4	144.793	108.38	137.594	108.957
142.773	191.1	139.108	154	164.284	119.23	136.5	96.6228
124.277	195.65	156.812	147.7	157.5	114.287	161.577	82.6504
126.775	198.9	157.892	113.4	139.614	126.194	165.74	90.3244
156.525	186.55	174.616	129.5	147.718	110.706	124.025	101.367
120.53	193.7	135.136	147.7	138.854	110.387	142.615	110.824
108.948	200.85	154.561	140.7	122.45	95.9587	121.528	115.653
108.948	179.4	140.465	153.3	120.343	102.669	144.229	101.432
172.263	191.1	169.373	156.8	149.823	111.166	127.893	98.7223
146.084	211.25	169.373	149.1	149.455	106.621	132.317	143.309
152.465	176.15	177.011	139.3	146.775	123.486	140.951	90.5925
137.314	174.2	170.566	100.1	140.872	115.752	134.203	97.8924
124.025	168.35	129.895	122.5	142.01	107.591	128.169	146.097
138.593	206.7	148.626	120.4	136.112	90.0908	128.169	139.883
154.496	184.6	132.45	111.3	115.328	95.6314	124.184	115.976
124.34	192.4	128.375		110.105	116.613	138.997	98.3643
124.852	176.15	112.561		108.917	109.281	148.745	117.149
110.023	178.1	161.918		130.96	117.417	140.951	104.114
141.254	160.55	138.441		163.004	105.707	149.941	123.526
163.578	182.65	130.673		136.903	106.547	127.945	113.827
148.822	174.85	157.626		152.954	100.586	151.579	115.672
166.923	174.85	140.872		139.584	125.922	114.349	122.684
152.953	186.55	127.842		145.795	105.037	107.285	112.698
115.921	168.35	131.816		159.945	112.14	114.252	121.383
106.437	173.55	136.952		160.11	130.913	133.164	110.205
142.608	164.45	125.667		156.489	126.194	141.575	112.325
152.568	187.2	145.325		141.637	132.498	119.718	117.487
159.207	154.05	117.9		157.626	123.399	124.184	126.785
154.914	180.7	102.9		151.724	120.693	150.572	120.508
162.617	176.8	108.41		145.871	128.388	151.229	117.9
188.933	175.5	146.7		141.59	127.769	139.614	128.941
164.701	181.35	161.263		137.418	127.469	130.623	111.379
157.424	175.5	156.939		127.565	105.233	119.994	131.43
178.674	180.7	141.263		125.86	114.441	140.716	132.233
168.466	160.55	168.052		122.899	124.096	138.997	99.7666
140.921	175.5	126.437		127.738	114.834	128.495	111.32
149.112	187.85	109.382		139.614	111.483	139.614	127.738
159.6	203.45	118.515		131.565	124.796	121.818	135.006
139.495	193.7	130.572		143.662	113.702	142.01	133.362
176.489	195.65	134.17		156.545	105.994	159.379	138.616
148.083	159.25	130.707		136.565	114.261	129.077	93.6562
162.231	143	135.706		116.697	102.2	159.379	127.703
168.838	184.6	136.903		113.088	106.336	139.614	115.5
163.267	181.35	124.822		125.192	102.545	120.343	113.575
165.295	206.7	119.994		153.645	122.953	140.065	120.727
178.893	187.85	131.481		150.557	105.524	114.964	108.917
176.755	176.8	165.727		134.695	106.46	109.523	123.631
177.486	182	132.3		161.714	101.78	121.818	163.118
176.222	199.55	144.9		148.611	101.866	101.019	150.076
166.547	235.3	141.781		127.755	112.561	152.839	164.227
178.169	200.85	143.976		159.821	98.7223	139.583	147.153
161.359	156	172.535		139.456	101.866	136.257	131.261
146.03	187.2	138.31		158.449	94.5933	126.872	127.556
187.746	218.4	159.992		155.357	133.029	111.3	107.411
216.761	203.45	144.655		154.118	140.566	109.884	142.884
177.088	195.65	151.433		124.255	159.28	140.386	132.33
165.792	223.6	147.765		123.258	138.628	138.186	127.717
183.288	217.1	138.58		114.291	139.79	145.871	119.618
176.6	224.9	125.782		130.352	161.801	157.5	106.788
174.164	222.3	133.845		145.28	140.238	186.9	123.472
172.876	189.8	132.786		134.17	122.25	159.724	126.421
189.678	213.912	132.188		122.18	123.009	161.495	98.5609
172.808	202.299	146.7		130.268	111.737	107.121	113.435
147.765	180.334	140.81		120.343	129.717	99.501	119
175.419	210.801	120.433		121.183	121.179	153.53	118.333
177.198	206.689	140.921		174.502	130.283	134.662	151.26
178.608	199.115	142.773		152.882	136.383	138.616	129.517
163.938	191.078	153.49		168	120.798	130.471	115.118
195.379	208.351	139.101		166.55	122.73	157.108	100.415
156.432	204.419	151.433		118.868	118.439	159.821	132.3
155.015	200.058	158.615		130.808	130.208	166.02	136.903
153.286	208.125	150.394		109.623	126.194	138.997	123.472
176.755	200.449	154.204		133.775	122.722	167.501	98.9553
170.087	203.843	143.676		116.261	113.391	194.031	111.731
155.847	184.991	123.993		128.667	117.767	156.094	97.5113
188.912	211.266	126		138.807	111.166	136.903	107.11
182.86	184.226	164.136		149.233	112.637	129.333	109.38
164.153	227.903	125.051		160.055	118.165	132.982	102.315
161.359	203.188	131.883		179.19	104.062	96.5315	108.231
168.093	205.547	123.204		169.996	112.079	89.7857	114.441
181.677	205.547	105.691		105.461	102.802	109.523	144.77
186.153	214.415	137.77		119.718	100.975	135.478	122.428
181.72	208.125	141.138		129.402	105.335	129.878	123.807
179.222	210.466	116.697		123.971	113.088	143.047	107.118
186.51	204.247	144.229		147.718	101.806	135.006	100.022
164.439	246.209	151.579		129.878	120.863	123.043	99.828
177.11	171.921	132.317		102.19	120.213	129.878	105.291
150.264	218.059	130.166		105.753	103.306	102.986	115.871
150.394	173.69	150.864		128.53	112.297	114.349	129.068
189.513	240.865	179.731		130.825	105.966	125.527	105.848
168.606	159.182	174.755		139.63	111.033	128.375	124.508
167.111	212.966	178.512		132.982		109.139	102.042
182.86	229.617	128.1		147.195		88.3249
170.271	210	141.575		159.185		102.728
186.153	197.216	130.673		159.185		120.599
162.906	204.419	156.925		127.686		128.169
174.276	208.332	158.393		138.17		142.8
150.394	208.332	158.003		160.605		143.324
136.742	175.419	140.716		150.923		144.336
157.025	165.579	156.728		134.826		142.862
137.912	216.634	159.448		156.263		159.6
146.084	190.421	160.221		140.087		144.9
137.2	188.933	140.7		155.712		138.186
163.866	162.038	147.015		144.656		164.351
140.615	181.569	124.769		145.037		115.519
150.785	213.976	148.759		108.41		112.07
137.2	161.529	150.043		133.956		96.9645
151.2	215.382	169.685		148.626		118.868
177.088	231.657	133.164		148.759		130.217
154.204	198.326	129.895		144.229		115.519
155.015	207.899	142.939		144.061		103.242
172.717	196.659	157.402		164.297		113.4
165.839	191.386	157.5		156.462		147.195
165.295	217.933	180.71		158.503		143.739
178.345	218.687	154.503		154.102		140.575
190.832	229.805	168.236		134.589		149.911
153.771	196.818	174.237		134.436		142.862
143.348	196	142.134		142.477		149.115
159.034	207.88	154.461		158.942		144.961
162.545	208.332	146.248		154.445		123.544
149.348	174.95	137.77		164.344		136.5
141.946	220.685	139.441		158.701		136.29
188.787	192.06	158.769		141.345		125.86
145.519	178.345	170.928		159.44		120.508
170.8	242.309	129.538		157.73		94.0322
158.2	263.632	148.27		185.437		123.526
184.8	162.4	123.633		162.038		123.258
161.7	214.342	145.871		154.662		138.743
177.8	184.397	137.802		165.295		129.197
194.6	211.636	141.076		159.182		155.981
173.6	226.679	153.817		171.145		141.575
165.9		160.276		173.415		131.548
175		147.688		125.208		132.3
182.7		150.088		150.866		140.135
173.6		131.514		148.407		141.45
177.8		156.305		149.072		157.432
196.7		143.047		144.003		165.32
186.2		143.662		92.453		148.112
163.1		153.53		118.901		156.227
168.7		159.655		121.808		152.394
194.6		149.115		158.441		136.593
198.8		137.273		136.663		157.898
188.3		162.041		137.014		144.215
167.3		203.711		148.745		159.976
179.9		167.677		136.371		169.071
181.3		126.28		133.676		126.132
191.1		154.003		133.561		129.547
127.4		140.465		127.738		128.465
139.3		134.203		159.379		157.514
142.8		147.015		160.179		158.121
151.2		152.492		126.628		148.995
177.1		134.022		154.546		156.2
182		168.864		158.003		143.239
185.5		176.262		155.754		176.955
205.8		184.095		135.527		133.118
128.1		178.5		151.724		160.146
132.3		148.492		146.94		144.557
143.5		161.263		158.894		132.816
141.4		147.449		130.825		187.059
135.1		141.964		148.626		154.014
172.2		138.489		131.816		137.729
167.3		134.81		176.762		143.081
173.6		139.614		169.307		180.419
120.4		149.514		154.046		173.566
142.8		138.106		152.377		157.305
147.7		142.815		135.527		135.87
164.5		119.405		117.675		149.649
128.1		125.807		126.437		161.621
186.2		109.884		207.995		182
187.6		174.414		168.485		163.154
158.2		149.144		174.717		149.985
189.7		168.328		129.197		146.648
172.2		182.217		127.34		162.025
144.9		174.805		117.544		166.129
174.3		143.324		107.265		167.441
178.5		136.5		148.27		142.731
147.7		138.106		158.727		165.253
129.5		147.718		136.645		144.915
120.4		131.43		128.255		152.794
131.6		143.186		174.529		168.287
158.2		132.233		125.298		146.487
175.7		132.233		129.808		149.905
154.7		133.478		117.883		165.983
156.1		149.455		186.247		165.983
134.4		140.716		139.755		142.827
142.1		161.044		155.904		139.513
157.5		162.475		155.904		179.267
158.2		157.402		189.207		138.602
154		162.19		164.344		152.312
127.4		135.787		143.136		142.858
168.7		205.682		119.033		159.497
		187.83		140.112		172.061
		177.658		197.276		173.387
		166.55		133.713		149.118
		158.073		155.406		136.835
		143.047		144.309		158.516
		125.86		159.98		167.796
		134.548		138.883		156.255
		136.5		149.721		161.219
		137.129		144.526		166.606
		123.686		126.729		175.201
		143.309		186.537		147.153
		144.107		180.122		155.501
		152.882		145.607		124.34
		136.516		126.342		140
		145.644		173.628		136.175
		151.433		171.932
		152.188		165.064
		144.824		128.99
		118.366		132.889
		130.623		129.074
		128.718		160.488
		143.124		158.392
		167.606		155.828
		137.321		178.152
		160.179		170.823
		159.005		209.953
		140.512		154.076
		157.626		163.417
		162.19		165.04
		155.357		145.929
		150.557		133.713
		166.272		133.134
		161.386		123.694
		150.278		168.561
		137.129		170.516
		148.284		118.86
		132.3		168.562
		175.447		160.341
		174.692		148.143
		173.336		145.568
		184.382		137.926
		171.854		132.367
		136.29		158.911
		148.284		160.485
		148.759
		131.212
		128.1
		129.878
		131.43
		126.628
		134.94
