# Supplementary material for: Investigating gut alterations in Alzheimer’s disease: In-depth analysis with micro- and nano-3D X-ray phase contrast tomography
Source: Sci Adv. 2025 Jan 31;11(5):eadr8511. doi: 10.1126/sciadv.adr8511 (PMC11784835; doi:10.1126/sciadv.adr8511)
Supplement: Supplementary file 2 — Tables S1 to S4 [file sciadv.adr8511_tables_s1_to_s4.zip › adr8511_table_s2.xlsx]

## Sheet: CTR (18m)
C57-1 (micron)	C57-2 (micron)	C57-3 (micron)
61.75	53.3	51.35
52.65	46.15	66.95
63.7	52.65	65
59.15	54.6	65
50.7	45.5	59.15
55.25	49.4	62.4
61.75	50.05	60.45
56.55	53.3	48.1
46.8	50.7	52.65
51.35	44.85	58.5
59.15	53.95	57.85
63.7	53.3	57.2
58.5	46.8	61.1
61.75	46.8	55.25
50.7	44.85	64.35
55.25	47.45	52.65
51.35	44.85	45.5
53.3	59.8	59.15
57.2	41.6	57.85
55.25	53.3	51.35
53.3	46.8	57.85
54.6	46.8	58.5
58.5	47.45	67.6
61.1	51.35	52
54.6	52.65	50.05
66.3	43.55	50.05
64.35	51.35	59.8
47.45	51.35	57.2
48.75	44.2	61.75
69.55	42.25	50.7
59.8	48.1	69.55
59.15	50.7	65.65
60.45	56.55	55.9
60.45	48.1	63.05
59.8	51.35	58.5
54.6	57.2	47.45
62.4	48.1	56.55
55.9	50.05	54.6
55.9	52	53.3
62.4	44.2	58.5
52.65	52.65	65.65
61.75	44.2	61.1
57.2	52	54.6
61.1	47.45	67.6
50.05	49.4	49.4
55.25	57.2	58.5
61.1	48.1	66.3
62.4	48.1	59.15
67.6	59.15	59.15
59.8	58.5	63.05
59.15	50.05	59.8
49.4	54.6	52.65
53.95	48.1	52
67.6	66.95	54.6
59.8	55.25	47.45
55.9	53.95	42.9
55.25	52	49.4
55.25	60.45	62.4
54.6	54.6	61.1
53.3	61.75	57.2
55.25	57.85	65
48.75	55.9	61.75
48.75	63.05	59.15
51.35	55.25	57.2
51.35	55.25	53.3
50.7	49.4	53.3
59.15	59.8	58.5
57.85	51.35	61.75
50.05	52	52
47.45	43.55	46.8
47.45	52	53.95
55.9	52.65	55.25
48.75	46.8	55.9
48.75	47.45	62.4
51.35	51.35	61.1
51.35	42.25	57.2
50.7	48.1	57.2
54.6	51.35	52.65
55.25	52	63.7
50.7	52.65	64.35
55.9	46.15	52
48.75	50.7	46.8
52.65	59.15	53.95
47.45	45.5	53.3
47.45	50.7	52.65
49.4	44.2	57.2
55.25	52.65	57.2
53.95	45.5	61.1
57.2	52	66.3
52.65	48.1	65.65
49.4	48.75	53.95
51.35	46.8	68.25
56.55	46.8	63.7
72.8	44.2	64.35
57.2	52	53.95
54.6	48.1	52.65
55.25	48.75	63.7
52.65	44.2	57.2
57.85	44.85	57.2
53.3	50.05	61.1
55.25	49.4	66.95
48.75	50.05	49.4
48.75	52	55.25
51.35	45.5	57.2
51.35	46.15	59.15
50.7	53.95	66.95
51.35	49.4	49.4
55.9	45.5	55.25
60.45	51.35	57.2
51.35	59.15	64.35
53.95	45.5	62.4
57.2	52.65	63.05
52.65	43.55	54.6
53.3	49.4	57.85
56.55	55.9	66.95
65	45.5	49.4
54.6	43.55	55.25
63.7	44.85	57.2
55.9	52	64.35
61.1	50.05	62.4
52.65	50.7	63.05
53.3	50.7	54.6
55.9	48.1	57.85
46.8	50.7
54.6	57.85
52	51.35
55.25	69.55
57.85	59.15
52.65	56.55
53.3	65
56.55	58.5
59.8	53.3
53.95	62.4
53.3	63.7
49.4	59.8
55.25	60.45
53.95	48.75
46.15	44.2
53.3	48.1
53.3	44.85
54.6	45.5
49.4	49.4
55.25	55.9
53.95	45.5
46.15	44.85
54.6	43.55
52	47.45
59.8	50.05
47.45	52.65
46.8	48.1
55.25	50.7
63.7	50.7
61.75	48.75
66.3	57.2
61.75	55.25
53.3	52
55.9	45.5
51.35	44.85
53.95	43.55
57.2	52.65
52.65	65
53.3	50.7
55.9	45.5
65	53.95
54.6	48.75
63.7	57.2
55.9	55.25
48.1	55.9
56.55	49.4
46.8	51.35
54.6	45.5
52	44.85
59.8	43.55
47.45	47.45
46.8	50.05
55.9	52.65
61.75	65
53.3	50.7
55.9	45.5
53.95	53.95
59.8	48.75
67.6	57.2
65.65	55.25
51.35	55.9
60.45	49.4
57.85	51.35
57.2	45.5
59.15	44.85
60.45	43.55
66.3	47.45
57.85	50.05
50.05	52.65
59.15	65
73.45	50.7
53.3	45.5
77.35	53.95
56.55	48.75
68.9	57.2
64.35	55.25
58.5	55.9
71.5	49.4
60.45	51.35
53.3	45.5
55.9	44.85
65.65	43.55
45.5	47.45
65.65	50.05
53.3	52.65
54.6	65
54.6	50.7
54.6	45.5
54.6	53.95
54.6	48.75
61.1	57.2
66.95	55.25
65	55.9
64.35	49.4
61.75	51.35
55.9	45.5
66.95	44.85
49.4	43.55
53.3	47.45
51.35	50.05
64.35	52.65
47.45	65
52	50.7
59.8	45.5
57.2	53.95
66.3	48.75
57.2	57.2
63.7	55.25
55.9	55.9
66.95	49.4
55.9	51.35
50.7	45.5
67.6	44.85
61.75	43.55
59.8	47.45
53.3	50.05
62.4	52.65
58.5	65
63.7	50.7
62.4	45.5
55.9	53.95
52.65	48.75
62.4	57.2
54.6	55.25
65	55.9
59.8	49.4
67.6	51.35
55.9	45.5
58.5	44.85
59.15	43.55
53.3	47.45
57.2	50.05
64.35	52.65
57.2	65
64.35	50.7
57.2	45.5
64.35	53.95
	48.75
	57.2
	55.25
	55.9
	49.4
	51.35
	45.5
	44.85
	43.55
	47.45
	50.05
	52.65
	65
	50.7
	45.5
	53.95
	48.75
	57.2
	55.25
	55.9
	49.4
	51.35
	45.5
	44.85
	43.55
	47.45
	50.05
	52.65
	65
	50.7
	45.5
	53.95
	48.75
	57.2
	55.25
	55.9
	49.4
	51.35
	45.5
	44.85
	43.55
	47.45
	50.05
	52.65
	65
	50.7
	45.5
	53.95
	48.75
	57.2
	55.25
	55.9
	49.4
	51.35
	45.5
	44.85
	43.55
	47.45
	50.05
	52.65
	65
	50.7
	45.5
	53.95
	48.75
	57.2

## Sheet: APP-PS1
sample-04 (MICRON)	sample-05(MICRON)	sample-06 (micron)
63.05	96.2	46.8
74.1	79.3	74.75
56.55	68.9	62.4
52.65	70.2	68.25
56.55	85.8	72.15
39	74.1	55.9
49.4	84.5	70.2
52.65	81.9	79.3
31.2	79.3	72.15
26	80.6	87.75
61.1	63.7	77.35
89.05	92.3	91.65
60.45	85.8	82.55
65.65	79.95	72.8
66.95	73.45	76.7
77.35	85.8	79.95
108.55	79.3	76.05
77.35	79.95	78.65
53.3	69.55	63.7
77.35	73.45	76.7
77.35	78.65	74.75
90.35	69.55	68.25
91	81.25	68.9
102.7	73.45	75.4
76.7	63.05	83.85
73.45	79.3	73.45
55.9	68.25	101.4
61.75	76.05	76.7
85.8	57.2	83.85
75.4	98.8	74.1
75.4	88.4	94.25
82.55	95.55	62.4
80.6	82.55	74.1
93.6	80.6	73.45
71.5	55.9	76.05
94.9	68.9	79.3
76.05	76.7	70.85
83.2	93.6	72.15
78	87.1	59.15
53.3	74.75	59.8
94.25	65.65	70.85
39	80.6	72.8
48.75	65.65	73.45
52	80.6	75.4
44.85	57.85	79.3
74.75	63.7	70.85
42.25	54.6	71.5
40.95	61.75	94.9
77.35	44.85	63.7
58.5	57.85	72.15
52	54.6	51.35
51.35	71.5	70.2
78	72.15	65.65
81.25	76.7	61.1
85.15	72.15	58.5
84.5	82.55	66.95
68.9	80.6	63.05
87.75	72.8	58.5
81.25	78	70.85
89.05	72.15	69.55
89.05	81.9	44.85
65	76.05	48.75
70.85	72.8	58.5
82.55	70.85	81.9
91	79.3	66.95
79.95	83.2	61.75
67.6	69.55	65.65
65	46.8	73.45
67.6	108.55	66.3
66.95	83.2	66.95
72.8	78.65	65.65
85.15	66.95	78
63.7	85.15	83.85
70.85	86.45	65.65
83.2	70.2	78
62.4	70.85	66.95
76.05	83.85	68.25
72.15	89.05	65.65
65	81.25	65.65
72.15	105.95	67.6
66.95	92.95	57.85
72.8	85.8	66.95
59.8	70.2	59.15
74.75	87.75	70.2
66.95	85.15	66.95
71.5	75.4	68.25
74.75	81.25	71.5
69.55	86.45	92.95
81.25	87.75	62.4
65	100.75	63.7
63.7	89.05	66.95
61.75	102.7	68.9
61.1	79.95	65.65
56.55	95.55	70.85
75.4	82.55	61.75
63.05	81.25	59.15
81.9	104	68.25
57.85	86.45	65.65
76.05	75.4	66.3
76.7	83.2	44.85
68.25	95.55	66.95
68.25	78.65	66.95
57.85	102.7	68.9
74.1	74.1	65.65
74.1	84.5	63.7
76.05	73.45	78
74.75	98.15	66.95
64.35	74.75	68.25
69.55	73.45	72.15
74.1	78.65	70.2
76.7	83.2	72.8
63.7	78.65	74.1
59.8	75.4	69.55
67.6	89.05	63.7
63.05	66.95	71.5
78	74.75	92.95
75.4	69.55	89.05
86.45	77.35	63.7
73.45	69.55	69.55
68.25	89.05	70.2
74.1	66.95	61.75
72.15	74.75	68.25
82.55	69.55	65.65
73.45	77.35	70.85
61.1	87.75	58.5
72.8	83.2	70.2
68.25	76.05	73.45
85.15	84.5	76.7
68.25	84.5	62.4
71.5	61.75	66.3
87.1	87.1	72.15
87.1	85.15	72.8
74.1	72.15	74.1
66.95	91	69.55
67.6	94.25	67.6
78	98.8	72.15
72.15	87.1	70.2
76.05	101.4	70.85
74.1	92.3	61.75
72.8	82.55	78.65
66.3	74.1	74.1
79.95	90.35	69.55
77.35	84.5	68.25
70.2	103.35	72.15
76.05	115.05	74.1
78.65	72.8	63.7
65	80.6	70.85
77.35	74.1	74.75
96.85	91	71.5
108.55	100.1	65.65
68.9	111.15	69.55
89.7	92.3	67.6
72.8	56.55	72.15
61.75	83.2	62.4
74.75	75.4	83.2
84.5	98.8	66.3
77.35	80.6	68.25
86.45	81.9	72.15
68.9	60.45	72.8
81.25	87.1	71.5
74.75	87.1	74.75
81.9	72.15	79.3
72.15	68.25	72.15
92.95	68.9	72.15
80.6	83.2	63.7
83.2	98.8	72.8
85.15	79.3	79.3
89.05	88.4	87.1
91.65	76.7	74.75
62.4	78.65	75.4
73.45	82.55	65.65
76.05	87.75	70.85
83.85	76.7	72.8
77.35	78.65	74.1
78.65	79.3	72.15
85.8	74.1	70.2
79.95	90.35	74.1
83.2	68.25	74.75
74.1	76.05	71.5
90.35	78.65	72.15
75.4	95.55	63.7
74.75	56.55	72.8
88.4	110.5	79.3
88.4	76.05	86.45
83.2	89.05	75.4
76.05	68.25	86.45
74.75	66.95	74.75
83.85	70.2	74.1
83.2	79.3	79.3
89.05	85.15	78.65
75.4	78	72.15
78.65	81.25	72.15
78.65	76.05	63.7
70.85	68.9	72.8
87.1	76.7	79.3
85.8	81.9	87.1
81.25	81.9	86.45
81.25	83.2	74.75
82.55	79.3	85.8
	64.35	67.6
	73.45	78.65
	78	70.85
	67.6	74.1
	95.55	79.3
	87.1	87.1
	87.1	86.45
	82.55	74.75
	77.35	85.8
	94.25	67.6
	70.2	78.65
	81.9	70.85
	74.75	74.1
	80.6	79.3
	96.85	87.1
	78	86.45
	62.4	74.75
	79.95	85.8
		67.6
		78.65
		70.85
		74.1
		79.3
		87.1
		86.45
		74.75
		85.8
		67.6
		78.65
		70.85
		74.1
		79.3
		87.1
		86.45
		74.75
		85.8
		67.6
		78.65
		70.85
		74.1
		79.3
		87.1
		86.45
		74.75
		85.8
		67.6
		78.65
		70.85
		74.1
		79.3
		87.1
		86.45
		74.75
		85.8
		67.6
		78.65
		70.85
		74.1
		79.3
		87.1
		86.45
		74.75
		85.8
		67.6
		78.65
		70.85
		74.1
		79.3
		87.1
		86.45
		74.75
		85.8
		67.6
		78.65
		70.85
		74.1
		79.3
		87.1
		86.45
		74.75
		85.8
		67.6
		78.65
		70.85
		74.1
		79.3
		87.1
		86.45
		74.75
		85.8
		67.6
		78.65
		70.85
		74.1
		79.3
		87.1
		86.45
		74.75
		85.8
		67.6
		78.65
		70.85
		74.1
		79.3
		87.1
		86.45
		74.75
		85.8
		67.6
		78.65
		70.85
		74.1
		79.3
		87.1
		86.45
		74.75
		85.8
		67.6
		78.65
		70.85
		74.1
		79.3
		87.1
		86.45
		74.75
		85.8
		67.6
		78.65
		70.85
		74.1
		79.3
		87.1
		86.45
		74.75
		85.8
		67.6
		78.65
		70.85
		74.1
		79.3
		87.1
		86.45
		74.75
		85.8
		67.6
		78.65
		70.85
		74.1
		79.3
		87.1
		86.45
		74.75
		85.8
		67.6
		78.65
		70.85
		74.1
		79.3
		87.1
		86.45
		74.75
		85.8
		67.6
		78.65
		70.85
		74.1
		79.3
		87.1
		86.45
		74.75
		85.8
		67.6
		78.65
		70.85
		74.1
		79.3
		87.1
		86.45
		74.75
		85.8
		67.6
		78.65
		70.85
		74.1
		79.3
		87.1
		86.45
		74.75
		85.8
		67.6
		78.65
		70.85
		74.1
		79.3
		87.1
		86.45
		74.75
		85.8
		67.6
		78.65
		70.85
		74.1
		79.3
		87.1
		86.45
		74.75
		85.8
		67.6
		78.65
		70.85
		74.1
		79.3
		87.1
		86.45
		74.75
		85.8
		67.6
		78.65
		70.85
		74.1
		79.3
		87.1
		86.45
		74.75
		85.8
		67.6
		78.65
		70.85
		74.1
		79.3
		87.1
		86.45
		74.75
		85.8
		67.6
		78.65
		70.85
		74.1
		79.3
		87.1
		86.45
		74.75
		85.8
		67.6
		78.65
		70.85
		74.1
		79.3
		87.1
		86.45
		74.75
		85.8
		67.6
		78.65
		70.85
		74.1
		79.3
		87.1
		86.45
		74.75
		85.8
		67.6
		78.65
		70.85
		74.1
		79.3
		87.1
		86.45
		74.75
		85.8
		67.6
		78.65
		70.85
		74.1
		79.3
		87.1
		86.45
		74.75
		85.8
		67.6
		78.65
		70.85
		74.1
		79.3
		87.1
		86.45
		74.75
		85.8
		67.6
		78.65
		70.85
		74.1
		79.3
		87.1
		86.45
		74.75
		85.8
		67.6
		78.65
		70.85
		74.1
		79.3
		87.1
		86.45
		74.75
		85.8
		67.6
		78.65
		70.85
		74.1
		79.3
		87.1
		86.45

## Sheet: APP-23
sample-10 (micron)	sample-22 (micron)	sample-18 (micron)
51.8	74.2	76.3
45.5	74.9	98
64.4	69.3	76.3
59.5	71.4	84.7
60.9	65.1	90.3
55.3	51.8	63
63.7	87.5	86.1
63.7	72.1	109.9
62.3	72.8	82.6
59.5	72.8	80.5
56.7	58.1	83.3
64.4	74.9	72.1
61.6	61.6	66.5
84.7	70.7	71.4
63.7	67.2	70.7
56	64.4	75.6
72.1	88.2	77
53.9	95.2	72.1
57.4	60.9	83.3
74.9	73.5	81.9
72.8	77.7	91.7
56.7	74.9	95.9
59.5	65.8	92.4
59.5	70	79.1
58.1	70.7	63
79.1	77	69.3
58.1	76.3	74.2
70	77	83.3
93.8	72.8	78.4
73.5	61.6	73.5
70	71.4	69.3
73.5	65.8	83.3
80.5	59.5	84.7
77	73.5	69.3
77	76.3	67.9
58.1	65.1	76.3
74.2	72.1	76.3
90.3	81.2	76.3
63	72.8	74.9
77	72.8	70.7
78.4	73.5	73.5
77	80.5	66.5
96.6	70.7	83.3
91.7	74.9	68.6
81.2	72.1	65.8
78.4	77.7	86.8
89.6	72.8	70.7
72.1	84.7	84
83.3	74.2	81.2
79.1	68.6	89.6
93.1	65.8	90.3
105	81.2	88.2
92.4	83.3	84.7
59.5	88.9	77
56.7	84	85.4
95.2	77	88.9
78.4	70.7	87.5
63.7	60.9	74.2
77.7	72.1	89.6
72.8	72.8	86.1
71.4	72.8	86.8
74.2	81.9	90.3
80.5	50.4	98.7
73.5	74.9	85.4
95.9	82.6	98.7
71.4	76.3	112
93.1	74.9	90.3
87.5	86.1	91.7
71.4	80.5	84
72.1	74.9	91.7
94.5	61.6	87.5
79.8	78.4	105
70.7	85.4	92.4
91.7	83.3	91.7
70	92.4	93.1
64.4	51.1	95.2
84	72.1	99.4
56	71.4	102.9
68.6	72.8	87.5
61.6	73.5	83.3
53.9	70.7	83.3
82.6	81.9	93.1
82.6	82.6	91
65.8	54.6	92.4
67.2	67.9	100.1
90.3	72.1	84
81.2	73.5	70
74.9	65.1	91
63.7	67.2	92.4
77.7	72.1	91
75.6	74.2	86.8
67.2	66.5	91
71.4	62.3	72.8
70.7	78.4	81.9
67.2	67.9	79.1
79.1	64.4	95.9
83.3	77.7	93.1
74.2	77
69.3	82.6
60.2
74.9
91.7
82.6
57.4

## Sheet: CTR (11m)
sample5 (um)	sample7 (um)	sample6 (um)	sample16 (um)	sample12 (um)	sample8 (um)	C57-3 (micron)
53.9	60.9	67.9	63.2639	48.7091	46.4169	53.3
52.5	63.7	61.6	49.7	43.2926	49.2394	57.2
52.5	66.5	62.3	56.9415	47.9283	47.9129	61.75
50.4	58.8	63.7	55.7545	42.9061	41.5897	55.25
62.3	65.8	51.1	58.8167	50.2491	43.3887	55.25
56.7	70	56	45.2354	39.5608	42.9061	48.75
51.8	54.6	61.6	63.4804	45.2625	49.1498	59.15
49.7	64.4	60.9	59.0204	51.1048	57.6938	55.25
43.4	59.5	47.6	53.6859	50.1905	49.1248	66.3
51.1	64.4	51.1	53.6586	44.211	44.6521	56.55
65.8	48.3	55.3	48.5479	56.7173	46.1788	49.4
60.9	62.3	56	49.319	47.8515	58.4406	66.3
51.1	52.5	54.6	52.4206	51.5772	55.6357	73.45
65.1	54.6	44.1	62.6881	52.4767	46.0193	59.15
63	56.7	56.7	58.4154	51.2723	53.1724	53.3
56.7	60.9	53.2	66.0564	49.1248	49.7837	61.75
55.3	53.9	57.4	64.007	46.7325	49.3438	53.95
60.2	56	53.2	59.894	44.5477	50.5408	66.95
53.9	58.1	51.8	55.9343	42.9802	45.1595	50.05
63.7	59.5	57.4	55.1003	47.2331	54.9845	55.9
53.9	63	59.5	56.6654	46.2689	52.6165	63.7
46.9	58.1	48.3	55.5167	43.569	46.0193	52.65
63	60.9	47.6	58.6415	40.9246	45.6934	50.7
61.6	57.4	51.1	59.24	48.2188	47.6463	57.85
57.4	59.5	57.4	63.7577	43.9386	49.025	61.75
48.3	56.7	53.9	59.9308	43.8549	46.9835	55.9
50.4	63	56.7	51.9181	49.4975	45.3922	60.45
65.1	58.8	58.1	53.2736	48.3456	51.6342	49.4
53.2	52.5	49.7	52.9276	42.3775	52.8535	53.95
54.6	58.8	51.8	59.2152	54.4765	44.1222	57.85
56.7	53.9	53.2	53.3655	45.5	52.8535	44.2
49	49	58.1	51.8047	44.7672	49.2394	51.35
59.5	54.6	53.9	57.7235	45.7095	45.1595	61.75
46.2	56	53.2	62.3354	45.6344	49.2444	51.35
50.4	71.4	59.5	56.4358	45.5	50.4	59.15
62.3	80.5	44.1	58.8375	48.98	46.947	53.95
64.4	57.4	44.1	53.1493	45.6344	46.0193	65
51.8	67.9	63.7	50.8308	48.7443	51.2723	58.5
60.2	60.9	54.6	49.7148	47.5279	50.0879	60.45
51.8	58.8	59.5	53.3655	49.1797	51.1048	65
60.2	59.5	55.3	65.194	50.1124	55.5828	59.15
46.2	56.7	58.8	56.3011	47.1501	51.8426	54.6
61.6	62.3	51.1	45.0889	46.7954	51.6342	53.95
51.8	78.4	45.5	55.198	50.127	56.9113	52
56.7	61.6	40.6	59.0038	36.6482	50.4243	55.25
52.5	51.1	48.3	56.5659	52.5513	47.6	59.8
53.2	60.2	48.3	58.1	45.0454	49.941	59.8
54.6	56.7	46.2	52.5	46.0513	54.2444	54.6
46.9	66.5	46.2	59.808	44.8219	47.6463	60.45
58.8	58.1	30.8	61.5523	42.6138	50.4777	65
54.6	62.3	53.9	46.9	44.2054	47.1501	55.25
53.2	46.2	40.6	51.1767	44.0555	43.6533	60.45
44.1	66.5	41.3	51.028	47.6463	58.2306	52
55.3	57.4	48.3	59.537	45.4569	54.5192	50.7
53.2	51.1	44.1	51.4774	46.0193	49.8182	55.25
48.3	56	43.4	57.6088	32.803	56.8079	59.8
44.1	57.4	43.4	63.0971	47.1501	50.4632	60.45
46.9	51.8	46.2	49.1248	43.5184	46.2053	49.4
43.4	60.9	39.9	49.7148	44.1222	48.3811	47.45
39.9	74.2	40.6	56.3533	45.5807	51.3726	63.05
40.6	67.2	35	57.353	40.1998	52.542	50.7
37.8	66.5	42	63.9878	46.0353	61.4766	55.25
50.4	52.5	42.7	57.8464	45.2462	51.9181	58.5
56.7	51.8	42.7	52.7746	60.3017	42.9802	58.5
57.4	51.1	47.6	56.6697	43.1282	52.3083	53.95
48.3	67.9	42.7	58.0114	45.8647	46.4591	47.45
47.6	87.5	49.7	56.4575	50.5747	49.2444	49.4
51.1	62.3	66.5	51.8662	42.1165	54.2263	65
56	63.7	56	53.5717	41.5779	50.1857	52
56.7	57.4	48.3	53.9182	51.2197	48.6991	50.7
60.9	61.6		55.4593	45.3436	50.0977	55.25
49.7	55.3		57.7447	42.5851	56.7389	57.2
43.4	49		47.4453	45.3922	56.288	52
51.1	67.2		55.0513	43.8549	63.5305	50.7
58.1	70		46.3482	42.1456	46.2053	54.6
51.8	56		55.0113	41.1097	46.6276	60.45
47.6	58.8		53.4252	42.7401	41.513	49.4
53.9	52.5		53.9	44.8983	53.8454	53.3
42	55.3		49.7788	47.2331	58.1042	54.6
52.5	65.8		56.8079	46.3324	52.7978	57.2
55.3	66.5		55.2424	39.7092	49.4975	52.65
44.1	61.6		47.6051	46.3324	51.2149	53.3
48.3	52.5		58.5411	54.0407	52.7049	57.2
67.2	51.1		55.1403	41.0202	59.6111	52.65
55.3	67.9		58.4028	44.6466	61.6636	58.5
53.2	53.9		60.7752	51.7858	52.2427	53.95
46.2	58.8		56.4575	47.5279	58.2306	74.75
51.1	58.8		52.7563	56.6697	53.2414	46.8
49	58.8		51.8	46.947	47.8157	50.05
51.8	53.2		42.9802	44.3438	42.308	59.8
49	64.4		42.0583	39.225	58.4028	59.8
44.8	49.7		48.8999	46.0353	46.8373	54.6
49	57.4		51.6769	50.715	50.4874	60.45
52.5	72.1		48.5479	40.6	52.0265	65
56	54.6		40.9664	49.7443	55.1936	57.2
55.3	58.8		42.6713	48.2594	37.5659	58.5
58.8	58.8		38.0326	53.7908	47.6669	56.55
56	53.9		45.5861	56.3489	43.27	52.65
51.8	51.8		36.9611	54.7837	53.6859	53.3
60.2	42.7		36.6107	49.1847	44.8492	57.2
58.8	55.3		34.6313	56.3663	57.9987
49	46.2		47.0617	65.5239	52.7746
51.8	49		51.8426	50.5214	52.6165
48.3	46.9		45.7738	53.5397	45.5215
59.5	67.2		47.046	56.9759	48.3051
48.3	64.4		42.1165	52.9091	47.6823
56.7	63		40.7686	62.0794	56.9113
43.4	55.3		44.3714	57.079	54.1223
47.6	48.3		39.2312	53.5351	53.3104
47.6	46.9		42.3717	55.5828	53.4252
56	61.6			65.0699	50.4049
47.6	56.7			51.6294	51.97
51.1	51.8			51.2197	51.5202
50.4	51.1			55.1403	52.5746
53.9				63.869	50.5408
55.3				53.4664	50.5941
58.8				49.941	47.0304
53.2				47.7696	61.1529
49.7				52.0312	49.3438
55.3				45.7095	59.1531
49.7				53.6631	62.3354
51.8				47.8157	44.5917
46.9				46.9835	52.0312
58.1				53.8272	46.7116
53.9				43.8772	48.8849
44.8				54.172	52.9831
49.7				63.7615	43.6028
44.8					54.1223
60.2					54.0135
56.7					53.9727
52.5					51.4488
45.5					51.6769
54.6					45.5484
49					50.5214
63					48.4999
58.1					45.8059
47.6					38.8295
63.7					51.6342
40.6					61.3649
49					40.461
51.8					48.3862
50.4					56.0787
47.6					46.5434
44.8					49.6556
56.7					56.1965
56					51.4488
46.2					50.8308
46.2					48.2645
46.9					49.8771
48.3					49.5865
40.6					45.7095
57.4					35.8712
49					45.2625
55.3					43.1111
57.4					53.5397
52.5					52.691
43.4					53.1493
42.7					47.6051
43.4					50.7295
56.7					46.4011
58.8					54.0407
57.4					52.8025
46.2					50.9127
45.5					47.1968
46.2
44.8
48.3
60.9
53.9
63.7
61.6
53.2
51.8
48.3
53.9
53.9
58.1
54.6
56
54.6
48.3
45.5
45.5
47.6
49
49
49.7
45.5
49.7
48.3
52.5
43.4
57.4
42.7
42
39.2
45.5
48.3
45.5
53.9
49
49
35.7
47.6
46.9
44.8
44.1

## Sheet: SAMR1
SAMR1-1 (micron)	SAMR1-2 (micron)	SAMR1-9 (micron)	SAMR1-10 (micron)	SAMR1-17 (micron)
65.1	47.9794	68.4176	75.9766	65.4563
62.3	57.4384	73.9784	52.9831	85.9607
76.3	67.3238	76.4452	64.3467	76.5919
54.6	58.5746	79.5124	72.51	52.7744
50.4	60.5288	67.9325	56.4358	64.7185
77	60.3017	61.743	61.7946	77.3178
63.7	65.9413	65.2353	81.903	82.0288
54.6	59.9103	66.6325	60.395	74.0411
51.8	51.2675	63.7961	61.1088	58.4822
57.4	69.2965	73.0721	73.6199	63.5572
56	55.1714	69.5083	53.5351	62.8908
57.4	65.6061	62.3982	61.6835	70.2233
50.4	61.8263	70.1992	59.6029	69.5086
63.7	58.4825	66.4447	49.025	70.168
57.4	61.1209	70.9214	57.3188	61.8856
63	51.9417	73.0721	65.8595	75.6518
60.9	56.1834	73.1927	62.9222	72.0013
64.4	65.9042	66.9443	54.9043	64.5974
74.9	61.6517	71.125	45.0672	72.2729
60.9	51.1048	61.6358	49.5815	59.6932
79.1	78.0618	60.3017	48.7494	72.7594
67.2	56.1834	71.8276	42.7688	60.2161
73.5	58.608	82.6741	49.5371	65.2617
65.8	63.5498	74.9514	52.0312	70.168
61.6	55.3531	61.604	57.8761	61.0407
59.5	72.8975	74.9033	49.5865	70.8491
64.4	65.8484	69.2965	63.0661	61.0407
79.1	54.5192	67.9036	80.4056	68.4285
74.2	61.6159	64.4608	57.8464	69.5086
69.3	65.1151	69.2682	55.4106	69.6353
63	57.5535	59.6111	71.9878	55.1712
63.7	56.1965	61.6835	61.301	64.855
79.8	57.7956	61.317	55.4813	64.855
67.2	61.5523	69.972	60.1185	59.0828
60.2	57.9353	66.334	66.5552	65.1413
58.1	59.0827	65.2353	50.5747	76.6941
60.2	68.8887	63.7346	57.1262	70
60.2	71.5679	77.7284	59.6029	71.4
60.2	67.5636	77.6211	57.5066	56.6958
59.5	69.8072	67.4329	53.2184	59.4132
53.9	62.1701	69.1549	47.5382	63.6349
56.7	72.1949	65.2841	47.708	58.4822
46.2	60.2895	72.9647	51.9747	50.792
51.1	72.1543	74.0711	48.8397	90.5814
57.4	60.0084	63.7	63.0156	83.3707
60.9	74.7559	71.0595	47.8874	72.3478
61.6	84.1166	58.2738	49.9164	60.8475
56.7	62.6881	62.4885	64.6165	63.3101
65.8	69.3565	64.3886	66.9443	68.9311
70.7	65.1038	70.4222	47.708	50.8354
82.6	57.4555	70.4048	55.198	59.6645
52.5		65.3067	58.4406	75.7589
67.2		66.0824	51.7858	81.8398
71.4		68.3137	40.0716	68.9563
57.4		72.6417	52.1676	75.3403
46.2		67.6723	47.8976	73.766
58.1		75.0438	54.9132	68.8884
72.8		69.1124	48.8698	63.7
69.3		70.4535	55.9519	60.9644
54.6		68.3352	55.5828	60.3505
63		60.4842	56.7389	59.3971
63.7		56.1093	54.1946	57.2845
70.7		72.0014	46.1469	64.0836
58.1		63.0194	42.3775	57.4042
67.2		67.5563	52.4627	50.4777
66.5		63.3297	51.2723	54.8191
57.4		66.5589	54.591	78.6653
58.8		63.9457	65.621	57.5407
58.1		67.2036	51.1048	84.0497
65.8		72.8135	66.5552	57.0444
61.6		75.4995	59.5	63.3143
74.9		80.5487	58.2053	62.9923
56.7			50.797	79.1497
60.2			54.7121	75.9234
56			75.4995	79.898
64.4			63.2484	66.6876
56			58.386	70
57.4			55.9519	72.8434
58.8			61.6636	57.5064
51.8			56.0568	69.5821
60.2			61.8263	63.357
61.6			64.5368	86.4178
60.9			56.3533	75.1352
57.4			63.9916	74.5297
53.2			66.0379	58.0111
71.4			55.9343	59.6645
54.6			57.4043	60.9805
64.4			57.9311	56.301
72.1			55.5167	61.4089
60.2			69.51	65.4038
61.6			62.0794	69.0305
65.8			62.93	67.7229
49.7			47.404	76.3035
60.9			61.0647	81.5612
57.4				83.8978
76.3				66.5
56				62.9573
70.7				79.128
70				78.2782
65.1				78.4784
				73.5567
				66.864
				51.653
				51.1049
				68.5608
				73.7394
				80.4846
				77.2702
				61.6
				63.434
				64.1753
				79.2113
				63.434
				57.2845

## Sheet: SAMP8
sample 23 (micron)	sample 27 (micron)	sample 33 (micron)	sample 34 (micron)	sample 26 (micron)	sample 32 (micron)	sample 25 (micron)	SAMP8-24 (micron)
91.7	71.0871	63.7461	56	53.2736	46.6958	58.8666	68.9
75.6	62.0518	72.5877	56	70.3491	62.3	58.0789	63.7
71.4	63.8843	58.608	59.5	58.9415	62.5512	64.7793	63.7
84.7	81.1759	73.5133	48.3	60.4437	58.8833	63.7154	74.75
88.9	65.6696	72.3747	53.9	62.5825	53.9182	61.9213	85.8
100.1	65.7329	67.4329	54.6	64.1942	49.1498	50.9463	79.3
81.9	71.3863	63.0971	63.7	62.3039	56.9759	57.5066	78
63	58.1169	65.3442	44.8	70.2236	57.3359	58.1674	81.9
90.3	62.4885	75.7166	66.5	62.3	44.674	61.8897	73.45
84.7	57.0446	70.4605	65.1	63.7461	64.9342	48.8046	67.6
79.1	63.035	73.8857	65.1	54.4562	60.6904	58.6206	72.15
81.2	71.814	79.4184	49.7	56.7389	56.7389	58.6707	79.95
109.2	66.5	63.3103	64.4	49.5865	53.9727	61.6358	78.65
95.9	68.846	65.1414	53.9	66.0824	50.5408	54.172	60.45
105	50.657	68.1162	51.1	54.9132	52.0312	51.7479	76.05
80.5	65.2841	66.5	66.5	54.0634	52.9831	52.3692	66.3
105.7	56.6697	71.1146	60.9	49.1847	55.5167	59.5	64.35
91.7	52.7978	60.7711	50.4	63.1709	59.9431	64.0682	75.4
86.8	71.3863	70	62.3	69.635	53.7862	61.5443	66.3
115.5	69.8072	61.6835	63	58.4657	52.0877	69.9442	82.55
107.8	61.6636	70.5369	57.4	56.7173	48.5176	53.2828	69.55
103.6	68.5893	71.3863	49.7	64.8889	65.8149	60.0288	55.9
116.9	50.6812	63.0194	53.9	39.1812	53.6859	62.4375	61.75
108.5	62.4885	61.289	59.5	56.9415	53.7954	59.6481	70.2
102.2	59.9921	64.0376	46.9	69.3035	57.6088	54.6717	61.1
86.1	62.1701	67.817	56.7	52.5047	59.1365	65.3067	63.7
76.3	63.1748	59.8474	52.5	56.6957	52.9831	54.873	56.55
102.9	62.0202	59.4341	53.2	62.93	63.9112	49.1797	58.5
72.1	68.0154	83.5819	56.7	61.9806	63.1401	62.3354	67.6
73.5	60.9322	65.1414	47.6	55.7545	61.9569	50.4777	58.5
84.7	77.659	87.7488	56	58.4825	61.0447	60.8195	72.15
70.7	59.43	79.4246	45.5	59.302	67.9433	58.7041	60.45
79.1	65.3067	64.1752	54.6	68.6607	63.7577	54.3346	69.55
72.1	66.0564	63.2484	53.2	57.664	66.7904	56.9415	73.45
76.3	64.0835	56.4358	49.7	60.2163	61.6636	51.2723	67.6
72.8	64.8285	65.5351	52.5	60.1348	57.9607	54.1946	66.95
86.1	70.9905	84.7116	58.1	57.4	60.4599	58.2306	65.65
105.7	64.4038	62.8637	59.5	68.9029	68.8851	56.7346	71.5
79.1	60.4194	77.5738	50.4	58.1674	60.4315	51.1048	68.9
70.7	53.6266	84.0233	54.6	62.4375	82.2344	67.2328	64.35
97.3	62.9105	68.7605	59.5	63.8537	81.4425	60.1858	83.2
82.6	65.5201	72.672	60.2	65.7739	71.7867	59.6029	69.55
93.8	67.5962	72.8303	56.7	54.5282	59.6029	51.1048	78
69.3	66.249	72.6417	57.4	57.9353	77.6874	66.4263	78
89.6	74.3221	79.6187	65.1	54.6404	63.5614	61.9213	62.4
79.8	58.3483	88.225	67.9	59.767	56.4228	62.4375	67.6
88.9	63.5192	80.8038	49	58.2516	61.7629	59.6481	81.25
96.6	65.5239	70.7935	47.6	66.6472	62.5825	58.1042	85.8
74.9	58.6707	65.5239	54.6	56.1093	57.2889	66.9223	65
98.7	61.3649	70.1259	46.2	72.0694	51.97	55.9168	67.6
91	70.589	62.1859	56.7	60.2	56.9113	56.0394	68.9
76.3	57.8464	79.554	49	70.1189	65.2053	58.2306	89.7
98	70.3491	71.156	44.8	62.9105	56.8898	52.313	70.85
84	62.3668	67.9577	56	56.4358	63.4341	52.7189	74.75
86.8	77.0159	79.7939	67.2	62.7116	64.8587	61.6159	68.25
67.9	58.8167	65.9079	51.8	56.3706	59.8121	51.3344	62.4
88.9	75.7716	65.6061	49.7	54.9845	64.4	50.9608	89.7
79.1	65.9822	72.8	48.3	61.4088	63.1786	63.1903	65
88.2	62.5629	71.6193	50.4	51.0424	70.7831	63.2639	68.9
86.1	68.6571	64.6203	59.5	52.1533	68.371	60.5894	77.35
79.1	65.1038	71.7696	49.7	62.9261	67.2729	72.0592	66.3
76.3	59.43	68.1845	48.3	56.0787	60.09		81.9
84.7	66.0564	71.9401	51.1	54.8864	53.9409		74.1
90.3	56.9113	72.0184	49.7	58.6331	55.3399		83.2
85.4	58.7083	78.1402	59.5	64.3038	55.3177		77.35
63.7	66.5147	64.3467	51.1	61.0447	57.3188		69.55
74.9	56.9415	47.0617	55.3	46.6013	60.5288		92.3
77.7	73.3665	77.5738	40.6	54.806	61.1249		92.3
80.5	59.7957	56.3489	50.4	64.0376	63.1709		79.3
72.1	50.0879	73.7761	56.7	81.4801	59.0038		84.5
78.4	59.0163	69.6773	54.6	79.3258	62.692		89.05
78.4	67.723	67.7591	49.7	56.4575	55.3531		87.75
91	57.8253	59.7957	49.7	77.2224	56.9759		88.4
97.3	61.8065	68.5643	56	70.5022	58.9498		95.55
68.6	61.6715	67.8133	42.7	63.4263	62.9922		83.2
61.6	72.9412	72.9647	48.3	53.4802	55.6004		79.95
120.4	75.5092	70.5612	44.8	80.1462			69.55
73.5	52.2708	74.2528	50.4	71.4583			83.2
87.5	61.7629	59.7014	46.9	74.6247			85.15
103.6	65.1602	57.3915	51.8	58.4992			81.25
95.2	81.0861	72.1543	54.6	64.8927			85.8
80.5	78.7399	72.3578	61.6	56.5442			78
95.2	73.4033	72.3578	51.8	79.2454			72.8
95.9	87.1381	72.1543	53.2	68.4856			73.45
93.1	73.7529	65.9785	51.8	67.3784			76.05
72.1	87.6455	67.1197	59.5	57.006			87.1
79.8	69.8072	69.1549	45.5	57.0446			82.55
105	66.8381	80.2103	49.7	68.2563			92.3
92.4	66.5552	70.9732	46.2	60.7832			83.2
99.4	81.7922	69.3092	51.1	67.6723			67.6
74.2	64.7188	68.6571	48.3	69.9475			85.8
88.9	65.0699	69.7265	49.7	76.0942			79.95
81.2	64.8889	76.761	61.6	57.7235			78
80.5	63.4263	68.6428	57.4	58.5704			68.25
78.4	56.0394		62.3	61.7629			68.9
81.9	68.7071		51.1	62.0478			70.85
87.5	69.1691		55.3	57.4555			76.05
100.8	62.8754		56.7	66.706			74.1
	75.3923		44.8	58.5746			65
	86.6665		62.3	57.7105			71.5
	74.4242		54.6	66.1009			63.7
	65.5538		56	62.0794			72.15
	90.6655		56	57.5263			77.35
	75.3696		63.7	64.2324			73.45
	68.5357		57.4	59.5617			65
	71.3863		53.2	50.0145			61.75
	89.3728		54.6	59.8326			71.5
	65.5538		49.7	60.6904			63.7
	67.0394		51.1	61.8263			72.15
	58.6707		53.2	60.6258			77.35
	65.3404		54.6	76.761
	70.4605		50.4	58.6206
	78.553		42	55.9377
	77.955		55.3	63.8843
	79.6187		51.8	68.371
	73.8757		51.8	59.4052
	83.488		49	54.1901
	82.4605		46.2	56.7173
	77.3175		42	61.3609
	65.5239		47.6	60.6056
	71.3863		44.8	67.382
	76.3899		42	61.7351
	72.8437			62.3157
	73.5533			57.9353
	66.706			71.5405
	63.1709			62.1898
	74.6379			54.2263
	64.7074			64.8322
	70.8696			63.9878
				65.1038
				60.0952
				67.9865
				59.302
				63.2987
				59.7629
