# Supplementary material for: Investigating gut alterations in Alzheimer’s disease: In-depth analysis with micro- and nano-3D X-ray phase contrast tomography
Source: Sci Adv. 2025 Jan 31;11(5):eadr8511. doi: 10.1126/sciadv.adr8511 (PMC11784835; doi:10.1126/sciadv.adr8511)
Supplement: Supplementary file 2 — Tables S1 to S4 [file sciadv.adr8511_tables_s1_to_s4.zip › adr8511_table_s3.xlsx]

## Sheet: Goblet
number of goblet cells per crypt
C57 (11 m)	SAMR1 (11 m)	SAMP8 (11 m)
25	27	22
21	25	16
25	20	15
22	17	13
21	20	17
26	28	13
23	19	15
20	17	20
21	28	16
30	16	18
26	25	12
23	16	14
21	16	20
16	21	13
24	19	14
20	18	9
26	27	21
34	13	19
13	23	22
29	22	18
24	25	16
20	17	13
27	23	13
21	22	22
24	26	15
17	16	14
32	23	15
24	17	14
15	14	20
22	14	16
16	19
28	15
14	15
17	12
17	19
12

## Sheet: Paneth
number of Paneth cells per crypt
C57 (11 m)	SAMR1 (11 m)	SAMP8 (11 m)
19	19	8
15	9	10
11	8	15
14	18	13
9	20	14
17	9	18
12	19	17
7	18	11
10	16	18
9	7	9
9	14	14
12	6	16
11	6	10
11	12	11
6	18	13
12	13	14
6	13	14
12	12	9
11	15	16
10	8	12
7	11	14
12	12	11
16	6	20
5	6	18
7	4	20
11	12	15
7	5	16
7	14	15
7	7	18
7	5	14
9	10
11
14
11
11
