# Supplementary material for: Investigating gut alterations in Alzheimer’s disease: In-depth analysis with micro- and nano-3D X-ray phase contrast tomography
Source: Sci Adv. 2025 Jan 31;11(5):eadr8511. doi: 10.1126/sciadv.adr8511 (PMC11784835; doi:10.1126/sciadv.adr8511)
Supplement: Supplementary file 2 — Tables S1 to S4 [file sciadv.adr8511_tables_s1_to_s4.zip › adr8511_table_s4.xlsx]

## Sheet: Foglio1
group	sample	Ratio of number of ILF over the analyzed ileum length (mm-1)
SAMP8	25	6.88
	27	8.25
	33	7.94
	34	9.84
	23	8.08
	24	8.26
	26	NA
	32	NA
SAMR1	1	7.72
	2	7.97
	9	NA
	10	NA
	17	7.4
CTR 11 mesi	3	NA
	5	7.06
	6	6.05
	7	6.67
	8	7.28
	12	NA
	16	NA
APP/PS1	4	4.35
	5	2.37
	6	3.49
CTR 18 mesi	1	6.34
	2	5.53
	3	5.99
NA = Not applicable. We did not include intestinal tract that were partially outside the tomographic field of views or damaged due to sample preparation.
