# Supplementary material for: Investigating gut alterations in Alzheimer’s disease: In-depth analysis with micro- and nano-3D X-ray phase contrast tomography
Source: Sci Adv. 2025 Jan 31;11(5):eadr8511. doi: 10.1126/sciadv.adr8511 (PMC11784835; doi:10.1126/sciadv.adr8511)
Supplement: Supplementary file 3 — Movie S1 [file sciadv.adr8511_movie_s1.zip]

Archive with 1 entries (1 files):
- adr8511_movie_s1.mp4
